# Supplementary material for: Associations between adiposity, diabetes, lifestyle factors and the risk of gliomas
Source: Front Med (Lausanne). 2023 Jul 11;10:1207223. doi: 10.3389/fmed.2023.1207223 (PMC10366619; doi:10.3389/fmed.2023.1207223)
Supplement: Supplementary file 1 [file Table_1.XLS]

## Sheet: Table S1
Study	Study	Study	Control Selection	Platform used	Cases in	Controls	Study Period	Location	Mean age	%
	Acronym	Type		for genotyping	Analysis	in Analysis	(Recruitment)		at	Male
				among					diagnosis,	(study)
				controls					years
									(cases)
GLIOMASCAN
Agricultural Health Study	AHS	Cohort	Frequency-matched	Illumina 660W	18	35	1993-1997	USA (IA,	57.22	60.38
			2:1 by year of					NC)
			birth, sex, race
Alpha-Tocopherol Beta-Carotene	ATBC	Cohort	Glioma-free	Illumina 610Q	37	1270	1985-1993	Finland	69.27	100
Cancer Prevention Study			controls with
			previous GWAS
			data
CLUE I–Campaign Against	CLUE	Cohort	Glioma-free	Illumina 550K	36	71	1974-1989	USA (MD)	65	46.73
Cancer and Stroke;			controls with
CLUE II–Cancer and Heart			previous GWAS
Disease			data
Cancer Prevention Study II	CPS-II	Cohort	Glioma-free	Illumina 550K	54	98	1992	USA (21	72.96	57.24
Nutrition Cohort			controls with					states)
			previous GWAS
			data
Cohort of Swedish Men/Swedish	CoSM/SMC	Cohort	Swedish glioma-	Ilumina 660W	0	0	1997/	Sweden	n/a	n/a
Mammography Cohort			free				1987-90
			controls
			matched on age,
			sex, race
Gliogene (Sweden)	GLIOGENE	Case only	Swedish glioma-	Illumina 660W	401	0	2004-2011	USA, UK,	54.1	60.01
			free controls from					Sweden,
			NSHDS matched					Denmark,
			on age, sex, race					Israel.
Health Professionals Follow-up	HPFS	Cohort	Glioma-free	Illumina 550K	26	52	1986	US (most	68.08	100
Study			controls with					states)
			previous GWAS
			data
Interphone Study (Sweden,	INT-SD	Case-	Matched on year of	Illumina 660W	277	381	2000-2004	Sweden,	49.52	56.53
Denmark)		control	birth, sex, study					Denmark
			region
Melbourne Collaborative Cohort	MCCS	Cohort	Matched on year of	Illumina 550K	40	75	1990-1994	Australia	67.95	51.3
Study			birth, sex, study
			region
Multiethnic Cohort	MEC	Cohort	Matched on age,	Illumina 550K	2	6	1993	USA	73.5	75
			sex, race
National Cancer Institute Adult	NCI-BTS	Case-control	Frequency-matched	Illumina 660W	322	385	1994-1998	USA (AZ,	51.5	48.94
Brain Study			2:1 by hospital,					MA, PA)
			age, sex, race,
			residential distance
			from hospital
Nurses’ Health Study I and II	NHS	Cohort	Glioma-free	Illumina 550K	38	83	1976/1989	USA	66.95	0
			controls with					(11/14
			previous GWAS					States)
			data
Upper Midwest Health Study –	NIOSH-	Case-	Population-based	Illumina 660W	300	542	1995-1997	USA (IA,	48.68	56.06
National Institute for	UMHS	control	controls frequency					MI, MN,
Occupational Safety and Health			matched 1.5:1 by					WI)
			age, sex, state
Northern Sweden Health and	NSHDS	Cohort	Matched on age,	Illumina 660W	111	934	1985 -	Northern	52.14	53.98
Disease Study			sex, race				ongoing	Sweden
New York University – Women’s	NYUWHS	Cohort	Glioma-free	Illumina 550K	5	12	1985 - 1991	USA (NY)	65.4	0
Health Study			controls with
			previous GWAS
			data
Physician’s Health Study I and II	PHS	Cohort	Glioma-free	Illumina 550K	16	54	1982 – 1984,	USA	71.13	100
			controls with				1997 – 2001	(several
			previous GWAS					states)
			data
Prostate, Lung, Colorectal and	PLCO	Cohort	Glioma-free	Illumina 550K	132	855	1992-2001	USA	71.19	58.67
Ovarian Screening Trial			controls with					(several
			previous GWAS					states)
			data
Shanghai Men’s and Women’s	SMWHS	Cohort	Glioma-free	Illumina 550K	(39)*	(79)*	1996-2000	China	59.08	24.58
Health Study			controls with				(women),	(urban
			previous GWAS				2001-2006	communities
			data				(men)	in Shanghai)
Vitamins and Lifestyle	VITAL	Cohort	Matched on age,	Illumina 660W	33	71	2000-2002	USA (WA)	68.48	60.58
			sex, race, time to
			diagnosis
Women’s Health Study	WHS	Cohort	Glioma-free	Illumina 550K	8	31	1991-2009	USA	58.25	0
			controls with					(several
			previous GWAS					states)
			data
REPLICATION STUDIES
French Glioma Collection (cases	FGC	Case-	Recruited from	Illumina 610Q	1423	1190		France
only)	SU.VI.MAX	control	across France
Supplementation en VItamines et
MinrauxAntioXydants study
(controls only)
German Glioma Collection,	GGC	Case-control	Health individuals	Illumina 610Q	846	1310		Germany
ascertained from the Department			recruited by the
of Neurosurgery, University of			Institute of
Bonn Medical Center			Transfusion
			Medicine and
			Immunology,
			Mannheim
Mayo Clinic	MAYO	Case-	Clinic-based	Illumina 610Q	176	174		USA (MN)
		control	controls matched
			on sex, date of
			birth, race,
			residence
San Francisco Adult Glioma	AGS	Case-	AGS controls were	Illumina 370D	692	3992		USA (CA)
Study (cases and controls)	TCGA	control	from the same
The Cancer Genome Atlas (cases	iControls		residential area as
only)			cases and were
Illumina controls (controls only)			frequency matched
			on age, sex, and
			ancestry
University of Texas M.D.	CGEMS	Case-		IIllumina 610Q	1247	2236		USA (TX)
Anderson Cancer Center (Cases		control
only)
Cancer Genetics Markers of
Susceptibility studies (controls
only)
UK INTERPHONE (cases only)		Case-		Illumina 610Q	631	2699		UK
1958 Birth Cohort (controls only)		control
* Excluded from main analysis due to <80% European ancestry.

## Sheet: Table S2
SNP	effect_allele	other_allele	beta.exposure	beta.outcome	eaf.exposure	eaf.outcome	chr	pos	se.outcome	samplesize.outcome	pval.outcome	outcome	pval.exposure	se.exposure	samplesize.exposure	id.exposure	exposure	action
rs10001365	A	G	-0.0249918	-0.0348844	0.405	0.624	4	147878242	0.0499783	5808	0.48486	Glioma || id:ieu-a-1013	6.65e-12	0.00364155	632802	ieu-b-4877	smoking initiation || id:ieu-b-4877	1
rs10260968	A	G	-0.0203218	-0.0415514	0.597	0.432	7	1889773	0.0445104	6801	0.350997	Glioma || id:ieu-a-1013	1.75e-08	0.00360938	632802	ieu-b-4877	smoking initiation || id:ieu-b-4877	1
rs10279261	A	G	-0.0214194	0.0193123	0.619	0.362	7	133589846	0.0457065	6807	0.673082	Glioma || id:ieu-a-1013	5e-09	0.00366263	632802	ieu-b-4877	smoking initiation || id:ieu-b-4877	1
rs11057005	G	A	-0.0209298	0.0009	0.43	0.527	12	16756508	0.0436578	6798	0.983659	Glioma || id:ieu-a-1013	4.85e-09	0.00357892	632802	ieu-b-4877	smoking initiation || id:ieu-b-4877	1
rs1160685	G	C	0.0207724	0.0225524	0.478	0.548	4	94100001	0.0447432	6797	0.614544	Glioma || id:ieu-a-1013	7.2e-09	0.00358893	632802	ieu-b-4877	smoking initiation || id:ieu-b-4877	1
rs11658881	G	A	0.0201357	0.0219389	0.418	0.606	17	2072949	0.0451061	6799	0.626624	Glioma || id:ieu-a-1013	2.43e-08	0.00361066	632802	ieu-b-4877	smoking initiation || id:ieu-b-4877	1
rs12025237	C	A	-0.0329992	-0.0603422	0.124	0.865	1	154209490	0.067412	6811	0.370811	Glioma || id:ieu-a-1013	6.52e-10	0.00533915	632802	ieu-b-4877	smoking initiation || id:ieu-b-4877	1
rs12112638	G	A	-0.024526	-0.02985	0.275	0.748	7	69811212	0.0503529	6806	0.552894	Glioma || id:ieu-a-1013	1.34e-09	0.00404299	632802	ieu-b-4877	smoking initiation || id:ieu-b-4877	1
rs12333760	C	T	-0.0290467	0.137769	0.204	0.832	7	99266318	0.0603223	6810	0.0222818	Glioma || id:ieu-a-1013	1.44e-09	0.00480127	632802	ieu-b-4877	smoking initiation || id:ieu-b-4877	1
rs12474587	T	G	0.0276329	0.0866478	0.404	0.551	2	162818621	0.0519855	4944	0.0956555	Glioma || id:ieu-a-1013	1.25e-14	0.00358234	632802	ieu-b-4877	smoking initiation || id:ieu-b-4877	1
rs12632110	G	A	-0.0233768	-0.0187752	0.647	0.32	3	50247824	0.0467479	6808	0.688191	Glioma || id:ieu-a-1013	4.78e-10	0.00375292	632802	ieu-b-4877	smoking initiation || id:ieu-b-4877	1
rs13145728	C	G	-0.0232512	-0.0332413	0.358	0.641	4	140946939	0.045542	6806	0.465697	Glioma || id:ieu-a-1013	2.14e-10	0.00366263	632802	ieu-b-4877	smoking initiation || id:ieu-b-4877	1
rs13261666	T	G	-0.0268946	-0.020713	0.522	0.464	8	59817068	0.0438528	6805	0.63758	Glioma || id:ieu-a-1013	3.9e-14	0.00355604	632802	ieu-b-4877	smoking initiation || id:ieu-b-4877	1
rs134529	C	T	-0.019984	0.0174514	0.349	0.656	22	28781758	0.0460177	6808	0.70408	Glioma || id:ieu-a-1013	4.85e-08	0.00366078	632802	ieu-b-4877	smoking initiation || id:ieu-b-4877	1
rs2046850	T	C	-0.0248139	0.036664	0.187	0.779	1	210304319	0.0544628	6738	0.501105	Glioma || id:ieu-a-1013	3.03e-08	0.00447842	632802	ieu-b-4877	smoking initiation || id:ieu-b-4877	1
rs2140114	T	C	-0.0232591	0.0341115	0.518	0.44	7	3407568	0.0442014	6798	0.440388	Glioma || id:ieu-a-1013	4.7e-10	0.00373402	632802	ieu-b-4877	smoking initiation || id:ieu-b-4877	1
rs222449	T	A	-0.0253208	-0.0397809	0.793	0.198	6	52963071	0.0541821	6810	0.462813	Glioma || id:ieu-a-1013	1.08e-08	0.00442796	632802	ieu-b-4877	smoking initiation || id:ieu-b-4877	1
rs2631024	G	A	-0.0229645	-0.08534	0.737	0.289	8	92016879	0.0489911	6805	0.0812494	Glioma || id:ieu-a-1013	1.18e-08	0.00402823	632802	ieu-b-4877	smoking initiation || id:ieu-b-4877	1
rs266047	A	G	-0.0305098	-0.0843603	0.529	0.476	2	104115429	0.0447928	6801	0.0597448	Glioma || id:ieu-a-1013	3.36e-16	0.00373855	632802	ieu-b-4877	smoking initiation || id:ieu-b-4877	1
rs3001723	A	G	0.0335118	0.00270365	0.321	0.71	1	44037685	0.0474587	6803	0.954738	Glioma || id:ieu-a-1013	8.12e-18	0.0038983	632802	ieu-b-4877	smoking initiation || id:ieu-b-4877	1
rs301805	G	T	0.0214679	0.052023	0.559	0.39	1	8501786	0.0443838	6805	0.241343	Glioma || id:ieu-a-1013	2.8e-09	0.00361329	632802	ieu-b-4877	smoking initiation || id:ieu-b-4877	1
rs3904512	A	G	-0.0211589	-0.0235212	0.429	0.578	13	38357471	0.0442223	6799	0.595136	Glioma || id:ieu-a-1013	3.23e-09	0.0035765	632802	ieu-b-4877	smoking initiation || id:ieu-b-4877	1
rs4523689	G	A	-0.0206091	-0.064851	0.408	0.592	11	7953958	0.0442713	6807	0.143096	Glioma || id:ieu-a-1013	1.55e-08	0.00364321	632802	ieu-b-4877	smoking initiation || id:ieu-b-4877	1
rs4543592	C	T	0.0219314	-0.0429637	0.468	0.566	9	3014254	0.0441281	6785	0.330262	Glioma || id:ieu-a-1013	7.46e-10	0.00356244	632802	ieu-b-4877	smoking initiation || id:ieu-b-4877	1
rs4781977	C	T	-0.0238668	-0.00836492	0.205	0.834	16	17575065	0.0558722	6810	0.881385	Glioma || id:ieu-a-1013	4.54e-08	0.00436473	632802	ieu-b-4877	smoking initiation || id:ieu-b-4877	1
rs6265	T	C	-0.0317863	-0.0202927	0.203	0.82	11	27679916	0.0552363	6807	0.712892	Glioma || id:ieu-a-1013	3.77e-12	0.00457843	632802	ieu-b-4877	smoking initiation || id:ieu-b-4877	1
rs6433897	C	T	0.0224483	0.019018	0.754	0.252	2	182038729	0.0503311	6801	0.706007	Glioma || id:ieu-a-1013	3.16e-08	0.00405809	632802	ieu-b-4877	smoking initiation || id:ieu-b-4877	1
rs66680800	T	G	-0.0202716	0.0423857	0.397	0.608	3	86086872	0.0449216	6796	0.34485	Glioma || id:ieu-a-1013	2.83e-08	0.00365268	632802	ieu-b-4877	smoking initiation || id:ieu-b-4877	1
rs6893752	G	A	-0.0240995	0.0719485	0.766	0.235	5	60374912	0.0510269	6808	0.158775	Glioma || id:ieu-a-1013	3.25e-09	0.00407356	632802	ieu-b-4877	smoking initiation || id:ieu-b-4877	1
rs7197072	T	C	-0.0247672	0.102697	0.238	0.726	16	746884	0.0508563	6805	0.043451	Glioma || id:ieu-a-1013	2.77e-09	0.0041686	632802	ieu-b-4877	smoking initiation || id:ieu-b-4877	1
rs7224742	T	C	-0.0207099	0.065975	0.595	0.387	17	30696292	0.0447187	6808	0.139797	Glioma || id:ieu-a-1013	1.43e-08	0.00365532	632802	ieu-b-4877	smoking initiation || id:ieu-b-4877	1
rs72896886	C	G	-0.0268885	0.0216323	0.144	0.849	18	42637790	0.0613193	6809	0.724032	Glioma || id:ieu-a-1013	2.75e-08	0.00483712	632802	ieu-b-4877	smoking initiation || id:ieu-b-4877	1
rs7921378	C	G	-0.0254601	-0.0306262	0.463	0.54	10	63681422	0.0442069	6808	0.488427	Glioma || id:ieu-a-1013	8.26e-13	0.00355815	632802	ieu-b-4877	smoking initiation || id:ieu-b-4877	1
rs7938812	G	T	0.0437914	0.0400931	0.424	0.509	11	112911004	0.0446877	6790	0.369304	Glioma || id:ieu-a-1013	2.71e-33	0.00363668	632802	ieu-b-4877	smoking initiation || id:ieu-b-4877	1
rs7969559	G	A	-0.0243756	-0.023371	0.688	0.309	12	69671158	0.0478504	6803	0.624712	Glioma || id:ieu-a-1013	7.31e-10	0.00395946	632802	ieu-b-4877	smoking initiation || id:ieu-b-4877	1
rs9540729	T	A	-0.0195522	-0.11149	0.501	0.483	13	66961006	0.0445165	6805	0.0122414	Glioma || id:ieu-a-1013	3.82e-08	0.00355789	632802	ieu-b-4877	smoking initiation || id:ieu-b-4877	1
rs1006896	C	A	-0.0234	-0.0806579	0.1061	0.909	3	88190768	0.0735717	6765	0.273212	Glioma || id:ieu-a-1013	5.5e-18	0.0027	691892	ieu-b-40	body mass index || id:ieu-b-40	1
rs10132280	A	C	-0.0223	-0.0547722	0.3017	0.668	14	25930988	0.0462108	6806	0.236129	Glioma || id:ieu-a-1013	5.6e-35	0.0018	786578	ieu-b-40	body mass index || id:ieu-b-40	1
rs10182181	G	A	0.0325	-0.00439035	0.4753	0.546	2	25150296	0.0439093	6805	0.91985	Glioma || id:ieu-a-1013	6.7e-90	0.0016	792111	ieu-b-40	body mass index || id:ieu-b-40	1
rs10192119	G	T	0.0166	-0.0139029	0.1673	0.83	2	164581991	0.0588369	6808	0.813178	Glioma || id:ieu-a-1013	3e-14	0.0022	795369	ieu-b-40	body mass index || id:ieu-b-40	1
rs10197031	C	T	0.0166	-0.00139902	0.2834	0.699	2	105454590	0.0477942	6807	0.975905	Glioma || id:ieu-a-1013	1.9e-18	0.0019	691479	ieu-b-40	body mass index || id:ieu-b-40	1
rs10243319	C	T	-0.0107	0.0248051	0.3939	0.598	7	147674751	0.0448682	6795	0.58049	Glioma || id:ieu-a-1013	1.2e-09	0.0018	690936	ieu-b-40	body mass index || id:ieu-b-40	1
rs10408324	T	C	-0.0124	0.00742752	0.2744	0.711	19	51774806	0.0570393	4951	0.89595	Glioma || id:ieu-a-1013	9.5e-11	0.0019	690737	ieu-b-40	body mass index || id:ieu-b-40	1
rs10478110	C	A	0.01	-0.0364284	0.4348	0.539	5	112446323	0.0442965	6805	0.411204	Glioma || id:ieu-a-1013	9.6e-09	0.0017	680441	ieu-b-40	body mass index || id:ieu-b-40	1
rs1048932	A	C	-0.016	0.0808847	0.4162	0.561	11	115061533	0.0440614	6799	0.0665028	Glioma || id:ieu-a-1013	3.8e-22	0.0017	795167	ieu-b-40	body mass index || id:ieu-b-40	1
rs10492229	T	C	0.0142	0.0708517	0.2268	0.774	12	110783241	0.0535749	6807	0.185817	Glioma || id:ieu-a-1013	7.7e-14	0.0019	794845	ieu-b-40	body mass index || id:ieu-b-40	1
rs10510419	T	G	-0.0177	-0.0687795	0.1416	0.858	3	12426936	0.0608915	6806	0.25854	Glioma || id:ieu-a-1013	2.2e-14	0.0023	789318	ieu-b-40	body mass index || id:ieu-b-40	1
rs10518694	A	C	0.0146	0.0148091	0.1424	0.887	15	53091553	0.0747112	6051	0.843032	Glioma || id:ieu-a-1013	3.3e-09	0.0025	690554	ieu-b-40	body mass index || id:ieu-b-40	1
rs1064213	A	G	0.012	-0.0117309	0.492	0.546	2	198950240	0.0436152	6805	0.788018	Glioma || id:ieu-a-1013	2.4e-12	0.0017	692576	ieu-b-40	body mass index || id:ieu-b-40	1
rs10733051	G	A	-0.0097	-0.002002	0.4802	0.482	1	167280354	0.0443451	6806	0.9637	Glioma || id:ieu-a-1013	2.9e-09	0.0016	781928	ieu-b-40	body mass index || id:ieu-b-40	1
rs10747488	A	C	-0.0123	-0.0817525	0.7601	0.275	1	98299475	0.0502456	6788	0.103598	Glioma || id:ieu-a-1013	1.2e-09	0.002	689295	ieu-b-40	body mass index || id:ieu-b-40	1
rs10750215	T	G	0.0108	0.0474061	0.3883	0.614	11	122522375	0.0449869	6799	0.291566	Glioma || id:ieu-a-1013	1.3e-10	0.0017	788895	ieu-b-40	body mass index || id:ieu-b-40	1
rs1075901	C	T	0.0121	0.0258627	0.5639	0.463	17	16056442	0.0434515	6800	0.552247	Glioma || id:ieu-a-1013	1.2e-13	0.0016	794789	ieu-b-40	body mass index || id:ieu-b-40	1
rs10768994	C	T	-0.0114	-0.100569	0.4337	0.57	11	43936945	0.0443289	6796	0.0231281	Glioma || id:ieu-a-1013	6.4e-12	0.0017	791685	ieu-b-40	body mass index || id:ieu-b-40	1
rs10832778	G	C	0.0125	0.00159872	0.6222	0.413	11	17409572	0.0523741	4949	0.974897	Glioma || id:ieu-a-1013	1.3e-13	0.0017	783042	ieu-b-40	body mass index || id:ieu-b-40	1
rs10878946	T	C	-0.0141	-0.0240878	0.714	0.31	12	69642315	0.047856	6808	0.614452	Glioma || id:ieu-a-1013	3.6e-13	0.0019	685707	ieu-b-40	body mass index || id:ieu-b-40	1
rs10887578	C	G	0.0128	-0.0194104	0.4896	0.55	10	88104526	0.0444047	6801	0.66241	Glioma || id:ieu-a-1013	1.6e-13	0.0017	679172	ieu-b-40	body mass index || id:ieu-b-40	1
rs10914462	G	A	-0.0112	-0.118849	0.4255	0.588	1	32127953	0.0442733	6809	0.00724286	Glioma || id:ieu-a-1013	1.5e-10	0.0017	689808	ieu-b-40	body mass index || id:ieu-b-40	1
rs10915840	A	G	-0.0118	0.0485602	0.283	0.736	1	225668524	0.0497327	6795	0.328486	Glioma || id:ieu-a-1013	1.3e-09	0.0019	684857	ieu-b-40	body mass index || id:ieu-b-40	1
rs10920678	G	A	-0.0155	-0.0125788	0.5709	0.46	1	190239907	0.0440675	6803	0.775331	Glioma || id:ieu-a-1013	1.5e-21	0.0016	788624	ieu-b-40	body mass index || id:ieu-b-40	1
rs10942267	G	A	-0.0156	-0.0101483	0.3088	0.707	5	80843728	0.0469025	6802	0.828229	Glioma || id:ieu-a-1013	3.9e-17	0.0019	689084	ieu-b-40	body mass index || id:ieu-b-40	1
rs10953740	G	A	-0.0153	-0.0262524	0.5534	0.49	7	113514037	0.0437795	6802	0.548267	Glioma || id:ieu-a-1013	1e-18	0.0017	684419	ieu-b-40	body mass index || id:ieu-b-40	1
rs10971709	T	C	0.0132	-0.0484091	0.2062	0.798	9	33804813	0.0536147	6799	0.366405	Glioma || id:ieu-a-1013	6.2e-10	0.0021	688312	ieu-b-40	body mass index || id:ieu-b-40	1
rs11066188	A	G	-0.012	0.0003	0.4181	0.591	12	112610714	0.044498	6807	0.994932	Glioma || id:ieu-a-1013	8.1e-13	0.0017	792755	ieu-b-40	body mass index || id:ieu-b-40	1
rs11084553	G	A	-0.021	0.0825124	0.1518	0.833	19	31028666	0.0595074	6809	0.165757	Glioma || id:ieu-a-1013	1.8e-18	0.0024	691103	ieu-b-40	body mass index || id:ieu-b-40	1
rs11118308	G	A	-0.0101	-0.0123237	0.4703	0.539	1	219651133	0.0436905	6807	0.777696	Glioma || id:ieu-a-1013	4.8e-10	0.0016	794625	ieu-b-40	body mass index || id:ieu-b-40	1
rs11165643	T	C	0.0206	0.0718554	0.5828	0.416	1	96924097	0.0447639	6769	0.108191	Glioma || id:ieu-a-1013	1.4e-35	0.0017	792657	ieu-b-40	body mass index || id:ieu-b-40	1
rs11185111	A	G	-0.0129	0.027988	0.3042	0.657	1	107982992	0.0473344	6806	0.554888	Glioma || id:ieu-a-1013	7.7e-12	0.0019	686508	ieu-b-40	body mass index || id:ieu-b-40	1
rs11496125	T	C	0.0169	0.0476159	0.4212	0.553	7	103417999	0.0444102	6803	0.283503	Glioma || id:ieu-a-1013	3e-22	0.0017	684574	ieu-b-40	body mass index || id:ieu-b-40	1
rs11615578	T	C	0.013	0.0707444	0.2474	0.752	12	121714935	0.0516043	6810	0.170259	Glioma || id:ieu-a-1013	8.1e-11	0.002	669422	ieu-b-40	body mass index || id:ieu-b-40	1
rs11656076	A	G	-0.0142	0.0112632	0.2254	0.757	17	31464270	0.0525113	6790	0.830178	Glioma || id:ieu-a-1013	5.6e-12	0.0021	691283	ieu-b-40	body mass index || id:ieu-b-40	1
rs11672660	T	C	-0.034	-0.0616594	0.2049	0.778	19	46180184	0.0531538	6803	0.246242	Glioma || id:ieu-a-1013	1.7e-60	0.0021	768426	ieu-b-40	body mass index || id:ieu-b-40	1
rs11713193	A	G	0.0239	-0.0392207	0.5073	0.526	3	49924424	0.0438281	6807	0.370919	Glioma || id:ieu-a-1013	2.4e-44	0.0017	692159	ieu-b-40	body mass index || id:ieu-b-40	1
rs11738695	A	C	0.0097	-0.00390762	0.586	0.416	5	108714298	0.0444813	6806	0.929164	Glioma || id:ieu-a-1013	2e-08	0.0017	691380	ieu-b-40	body mass index || id:ieu-b-40	1
rs11739877	T	C	0.0117	-0.0993784	0.6118	0.425	5	105876806	0.0446587	6808	0.0259549	Glioma || id:ieu-a-1013	6.6e-11	0.0018	692540	ieu-b-40	body mass index || id:ieu-b-40	1
rs1187352	C	T	0.0119	0.0158733	0.6518	0.359	9	87308783	0.0456855	6807	0.728048	Glioma || id:ieu-a-1013	6e-11	0.0018	688522	ieu-b-40	body mass index || id:ieu-b-40	1
rs11889536	G	A	-0.0189	0.00420884	0.1493	0.886	2	220193015	0.0647144	6810	0.948006	Glioma || id:ieu-a-1013	6.4e-15	0.0024	688977	ieu-b-40	body mass index || id:ieu-b-40	1
rs11945861	A	G	-0.0148	-0.0321767	0.2369	0.774	4	65744523	0.0526935	6728	0.541194	Glioma || id:ieu-a-1013	5e-13	0.002	682451	ieu-b-40	body mass index || id:ieu-b-40	1
rs12044597	G	A	0.0143	0.0598562	0.5029	0.503	1	1748734	0.043524	6811	0.169065	Glioma || id:ieu-a-1013	1.7e-18	0.0016	789125	ieu-b-40	body mass index || id:ieu-b-40	1
rs12049202	T	C	0.024	-0.129887	0.203	0.794	1	77980235	0.0660415	4951	0.0490998	Glioma || id:ieu-a-1013	1e-28	0.0022	691566	ieu-b-40	body mass index || id:ieu-b-40	1
rs12098284	T	C	0.0178	0.0449974	0.1241	0.896	10	76261759	0.0685819	6806	0.512139	Glioma || id:ieu-a-1013	1.8e-11	0.0026	686167	ieu-b-40	body mass index || id:ieu-b-40	1
rs12150665	C	T	-0.0162	0.0400931	0.4058	0.602	17	34959459	0.0450562	6797	0.373807	Glioma || id:ieu-a-1013	1.6e-22	0.0017	795501	ieu-b-40	body mass index || id:ieu-b-40	1
rs12328930	C	T	0.0098	0.0695645	0.4235	0.574	2	175119534	0.0443836	6808	0.116982	Glioma || id:ieu-a-1013	1.8e-08	0.0017	690521	ieu-b-40	body mass index || id:ieu-b-40	1
rs12364470	G	T	0.0178	0.0692429	0.1626	0.816	11	134601012	0.0589785	6782	0.239835	Glioma || id:ieu-a-1013	1.1e-15	0.0022	787411	ieu-b-40	body mass index || id:ieu-b-40	1
rs12369179	T	C	-0.0359	0.133417	0.08782	0.91	12	122963550	0.0805328	6798	0.0974429	Glioma || id:ieu-a-1013	2.5e-31	0.0031	674260	ieu-b-40	body mass index || id:ieu-b-40	1
rs12416812	A	G	0.0111	0.0199987	0.5088	0.462	11	888632	0.0434837	6809	0.645959	Glioma || id:ieu-a-1013	6.1e-12	0.0016	793338	ieu-b-40	body mass index || id:ieu-b-40	1
rs1241986	A	G	-0.0139	0.0010994	0.8479	0.161	18	6883629	0.0615969	6796	0.986202	Glioma || id:ieu-a-1013	1.1e-08	0.0024	687757	ieu-b-40	body mass index || id:ieu-b-40	1
rs12448257	A	G	0.0184	0.0868659	0.218	0.82	16	3663231	0.0571733	6809	0.128417	Glioma || id:ieu-a-1013	8.1e-20	0.002	779628	ieu-b-40	body mass index || id:ieu-b-40	1
rs12564992	G	A	0.0196	-0.0505981	0.1144	0.9	1	174525917	0.0697201	6810	0.467568	Glioma || id:ieu-a-1013	5.3e-14	0.0026	795119	ieu-b-40	body mass index || id:ieu-b-40	1
rs12602912	T	C	0.0176	-0.181154	0.2048	0.802	17	65870073	0.0534739	6780	0.000699	Glioma || id:ieu-a-1013	9.9e-18	0.0021	777510	ieu-b-40	body mass index || id:ieu-b-40	1
rs1260326	C	T	0.0105	-0.0808847	0.5973	0.373	2	27730940	0.0461824	6796	0.0799963	Glioma || id:ieu-a-1013	3.9e-10	0.0017	784462	ieu-b-40	body mass index || id:ieu-b-40	1
rs12629015	G	A	-0.0135	0.00934352	0.1852	0.788	3	119733710	0.0553813	6806	0.866217	Glioma || id:ieu-a-1013	2.1e-09	0.0023	691059	ieu-b-40	body mass index || id:ieu-b-40	1
rs1266874	G	A	0.014	-0.0313049	0.3558	0.625	6	51779638	0.0460457	6800	0.496036	Glioma || id:ieu-a-1013	9.8e-15	0.0018	691020	ieu-b-40	body mass index || id:ieu-b-40	1
rs12680842	G	A	-0.0133	-0.101021	0.3205	0.65	8	95582606	0.046077	6798	0.0281812	Glioma || id:ieu-a-1013	4.4e-14	0.0018	782549	ieu-b-40	body mass index || id:ieu-b-40	1
rs12888955	A	G	-0.0178	-0.0282966	0.6513	0.351	14	103263788	0.0460698	6803	0.539287	Glioma || id:ieu-a-1013	1.4e-22	0.0018	691849	ieu-b-40	body mass index || id:ieu-b-40	1
rs12933482	G	A	0.0186	0.0178585	0.1048	0.903	16	72213316	0.0718064	6804	0.803217	Glioma || id:ieu-a-1013	4.9e-11	0.0028	691477	ieu-b-40	body mass index || id:ieu-b-40	1
rs12939549	G	A	-0.018	-0.0212721	0.4335	0.59	17	78615571	0.0443678	6776	0.631002	Glioma || id:ieu-a-1013	2.7e-28	0.0016	793950	ieu-b-40	body mass index || id:ieu-b-40	1
rs13047416	G	C	-0.0154	-0.0207825	0.3769	0.572	21	40315316	0.0450144	6760	0.644272	Glioma || id:ieu-a-1013	2.2e-17	0.0018	683228	ieu-b-40	body mass index || id:ieu-b-40	1
rs13107325	T	C	0.047	0.037079	0.07373	0.949	4	103188709	0.0907164	6808	0.683078	Glioma || id:ieu-a-1013	1.1e-47	0.0032	792045	ieu-b-40	body mass index || id:ieu-b-40	1
rs13132853	G	A	-0.0142	-0.0711106	0.3452	0.622	4	38689031	0.0454869	6789	0.11782	Glioma || id:ieu-a-1013	4.7e-15	0.0018	682543	ieu-b-40	body mass index || id:ieu-b-40	1
rs13191362	G	A	-0.0236	0.0485602	0.1198	0.892	6	163081812	0.0676366	6796	0.472432	Glioma || id:ieu-a-1013	5.9e-21	0.0025	792699	ieu-b-40	body mass index || id:ieu-b-40	1
rs1320903	A	G	0.0216	0.00863719	0.3174	0.669	3	131758077	0.0466374	6806	0.852881	Glioma || id:ieu-a-1013	9.2e-32	0.0018	691519	ieu-b-40	body mass index || id:ieu-b-40	1
rs13240600	G	A	-0.0204	0.101368	0.1552	0.828	7	99122437	0.060611	6809	0.094228	Glioma || id:ieu-a-1013	3.5e-17	0.0024	692233	ieu-b-40	body mass index || id:ieu-b-40	1
rs13263601	C	A	0.0154	0.0152152	0.3478	0.647	8	14131725	0.0454986	6776	0.738623	Glioma || id:ieu-a-1013	2.2e-17	0.0018	686196	ieu-b-40	body mass index || id:ieu-b-40	1
rs1330052	G	C	0.0132	0.0290169	0.3504	0.603	13	86547716	0.0448756	6808	0.517568	Glioma || id:ieu-a-1013	1.5e-13	0.0018	691613	ieu-b-40	body mass index || id:ieu-b-40	1
rs13329567	T	C	-0.0293	0.0250102	0.2308	0.801	15	68109474	0.0530817	6811	0.637253	Glioma || id:ieu-a-1013	1e-50	0.002	793953	ieu-b-40	body mass index || id:ieu-b-40	1
rs138289	T	A	-0.0103	-0.0416217	0.4829	0.555	22	32263131	0.0440892	6802	0.34511	Glioma || id:ieu-a-1013	3.3e-09	0.0017	687258	ieu-b-40	body mass index || id:ieu-b-40	1
rs1409818	T	C	0.0201	-0.128129	0.1156	0.912	20	21381121	0.0723129	6793	0.0762764	Glioma || id:ieu-a-1013	2.5e-12	0.0029	690984	ieu-b-40	body mass index || id:ieu-b-40	1
rs1412235	C	G	0.0246	-0.0005	0.3175	0.667	9	28412375	0.0464175	6810	0.991165	Glioma || id:ieu-a-1013	6e-45	0.0017	790147	ieu-b-40	body mass index || id:ieu-b-40	1
rs1431659	G	A	-0.0196	0.0217615	0.7344	0.258	8	73443576	0.0494455	6804	0.659649	Glioma || id:ieu-a-1013	6e-24	0.0019	689739	ieu-b-40	body mass index || id:ieu-b-40	1
rs1445652	A	G	0.0123	0.114177	0.1855	0.814	2	155687982	0.0555112	6808	0.0395612	Glioma || id:ieu-a-1013	4.3e-08	0.0022	682166	ieu-b-40	body mass index || id:ieu-b-40	1
rs1452075	T	C	0.0141	0.0283931	0.7277	0.284	3	62481063	0.0481585	6805	0.555842	Glioma || id:ieu-a-1013	1.3e-14	0.0018	783729	ieu-b-40	body mass index || id:ieu-b-40	1
rs1465900	C	A	-0.0125	0.0616627	0.2188	0.761	11	76495560	0.0523559	6805	0.23864	Glioma || id:ieu-a-1013	4.8e-10	0.002	779748	ieu-b-40	body mass index || id:ieu-b-40	1
rs1472169	T	C	-0.0139	0.0324199	0.3772	0.643	9	37209396	0.0455003	6797	0.476099	Glioma || id:ieu-a-1013	2.8e-15	0.0018	689945	ieu-b-40	body mass index || id:ieu-b-40	1
rs1535660	C	T	-0.0147	0.0838815	0.8554	0.127	9	10408395	0.0621485	6803	0.177111	Glioma || id:ieu-a-1013	5.2e-09	0.0025	690624	ieu-b-40	body mass index || id:ieu-b-40	1
rs1538247	C	T	0.0108	-0.00866237	0.3181	0.67	6	153412476	0.0472263	6809	0.854587	Glioma || id:ieu-a-1013	1e-08	0.0019	682726	ieu-b-40	body mass index || id:ieu-b-40	1
rs1552893	G	A	-0.0126	0.0192848	0.2777	0.745	3	194851700	0.0493121	6781	0.695231	Glioma || id:ieu-a-1013	8.1e-11	0.0019	691313	ieu-b-40	body mass index || id:ieu-b-40	1
rs1624134	C	G	0.0101	0.0254204	0.4068	0.589	10	34918550	0.0447668	6808	0.570412	Glioma || id:ieu-a-1013	1.1e-08	0.0018	690572	ieu-b-40	body mass index || id:ieu-b-40	1
rs1656377	C	T	0.0099	0.0100493	0.5885	0.428	3	158285280	0.0439929	6802	0.819926	Glioma || id:ieu-a-1013	1.6e-08	0.0017	691955	ieu-b-40	body mass index || id:ieu-b-40	1
rs16849710	G	A	-0.0116	-0.0265493	0.515	0.475	1	202115945	0.0434878	6810	0.540993	Glioma || id:ieu-a-1013	6e-11	0.0018	666229	ieu-b-40	body mass index || id:ieu-b-40	1
rs16851483	T	G	0.0369	0.0581589	0.06928	0.945	3	141280273	0.0930275	6811	0.53225	Glioma || id:ieu-a-1013	3.2e-26	0.0035	692316	ieu-b-40	body mass index || id:ieu-b-40	1
rs16903285	C	T	0.0331	-0.0306262	0.1407	0.876	5	87978252	0.0646252	6799	0.636026	Glioma || id:ieu-a-1013	7.6e-38	0.0026	687944	ieu-b-40	body mass index || id:ieu-b-40	1
rs17001561	A	G	0.0151	0.105472	0.1573	0.856	4	77096118	0.0611966	6803	0.084713	Glioma || id:ieu-a-1013	3.8e-11	0.0023	794327	ieu-b-40	body mass index || id:ieu-b-40	1
rs17056301	C	T	0.0118	-0.0376811	0.2636	0.754	5	158279638	0.0502064	6805	0.453002	Glioma || id:ieu-a-1013	2.4e-09	0.002	688085	ieu-b-40	body mass index || id:ieu-b-40	1
rs17207196	T	C	-0.0221	0.0250102	0.4118	0.556	7	75101065	0.0444859	6723	0.574421	Glioma || id:ieu-a-1013	2.1e-35	0.0018	668894	ieu-b-40	body mass index || id:ieu-b-40	1
rs17238110	G	A	-0.0353	-0.0622233	0.1634	0.959	15	62212781	0.130325	6792	0.632901	Glioma || id:ieu-a-1013	2e-12	0.005	775505	ieu-b-40	body mass index || id:ieu-b-40	1
rs17513613	C	T	0.0186	0.0388448	0.3236	0.674	19	30296853	0.0471642	6804	0.410524	Glioma || id:ieu-a-1013	3.6e-26	0.0018	789575	ieu-b-40	body mass index || id:ieu-b-40	1
rs175165	G	T	-0.0103	-0.0392207	0.3941	0.625	22	20117345	0.0472003	5919	0.405949	Glioma || id:ieu-a-1013	5.2e-09	0.0018	690545	ieu-b-40	body mass index || id:ieu-b-40	1
rs17535749	A	G	0.015	-0.0009	0.1023	0.894	3	10027724	0.0709309	6783	0.989368	Glioma || id:ieu-a-1013	2.5e-08	0.0027	777038	ieu-b-40	body mass index || id:ieu-b-40	1
rs17636031	C	T	0.016	0.00924258	0.2701	0.768	10	126685344	0.0506895	6788	0.855711	Glioma || id:ieu-a-1013	1.2e-17	0.0019	782807	ieu-b-40	body mass index || id:ieu-b-40	1
rs17663412	A	C	0.0157	0.0386369	0.1139	0.897	5	167595121	0.0720641	6784	0.592041	Glioma || id:ieu-a-1013	6.1e-09	0.0027	691018	ieu-b-40	body mass index || id:ieu-b-40	1
rs17710386	C	T	0.0126	0.102476	0.3319	0.644	18	63461638	0.046459	6786	0.0272954	Glioma || id:ieu-a-1013	1e-12	0.0018	783810	ieu-b-40	body mass index || id:ieu-b-40	1
rs17724992	G	A	-0.0183	-0.00776974	0.2596	0.756	19	18454825	0.0509702	6797	0.878295	Glioma || id:ieu-a-1013	1e-22	0.0019	785851	ieu-b-40	body mass index || id:ieu-b-40	1
rs1784460	A	T	0.0132	0.0501361	0.4035	0.636	11	118952371	0.0450023	6807	0.264903	Glioma || id:ieu-a-1013	9e-14	0.0018	680042	ieu-b-40	body mass index || id:ieu-b-40	1
rs1804528	A	G	0.0109	-0.0104453	0.3507	0.605	4	146084427	0.0453076	6805	0.81823	Glioma || id:ieu-a-1013	3e-08	0.002	518856	ieu-b-40	body mass index || id:ieu-b-40	1
rs1830074	C	T	0.0115	-0.153579	0.288	0.725	7	6764583	0.0485596	6690	0.00154419	Glioma || id:ieu-a-1013	1.4e-09	0.0019	689911	ieu-b-40	body mass index || id:ieu-b-40	1
rs1843328	A	C	-0.0099	-0.0464629	0.5085	0.486	12	17141582	0.0440662	6811	0.291711	Glioma || id:ieu-a-1013	7.9e-09	0.0017	686814	ieu-b-40	body mass index || id:ieu-b-40	1
rs1863652	A	G	-0.0115	0.0238829	0.3449	0.668	4	95991417	0.0462578	6805	0.605667	Glioma || id:ieu-a-1013	1.4e-10	0.0018	692539	ieu-b-40	body mass index || id:ieu-b-40	1
rs1884389	T	C	-0.0103	0.0286053	0.4289	0.561	20	1416521	0.0432853	6803	0.509067	Glioma || id:ieu-a-1013	4e-09	0.0017	683669	ieu-b-40	body mass index || id:ieu-b-40	1
rs1885728	A	G	0.0108	0.0218593	0.6787	0.302	6	5989513	0.0479232	6801	0.648416	Glioma || id:ieu-a-1013	1e-08	0.0019	682316	ieu-b-40	body mass index || id:ieu-b-40	1
rs1891216	G	T	0.0107	0.0281937	0.3759	0.611	1	7735950	0.0454902	6802	0.535803	Glioma || id:ieu-a-1013	2.4e-09	0.0018	685079	ieu-b-40	body mass index || id:ieu-b-40	1
rs1927790	C	T	0.0148	0.0393647	0.4109	0.572	13	96922191	0.0442046	6804	0.373142	Glioma || id:ieu-a-1013	1.8e-19	0.0016	794326	ieu-b-40	body mass index || id:ieu-b-40	1
rs1937683	T	C	0.0109	-0.0471964	0.6699	0.336	10	53679060	0.0472381	6810	0.317848	Glioma || id:ieu-a-1013	3.2e-09	0.0018	692539	ieu-b-40	body mass index || id:ieu-b-40	1
rs1982441	T	G	0.0175	-0.0886517	0.1381	0.849	8	28027358	0.0621342	6802	0.153541	Glioma || id:ieu-a-1013	7e-12	0.0026	687705	ieu-b-40	body mass index || id:ieu-b-40	1
rs2033529	G	A	0.0205	0.0307685	0.2936	0.706	6	40348653	0.0490658	6798	0.530154	Glioma || id:ieu-a-1013	1.9e-30	0.0018	792112	ieu-b-40	body mass index || id:ieu-b-40	1
rs208015	C	T	-0.0356	0.0687795	0.9216	0.089	17	46252346	0.078984	6802	0.383565	Glioma || id:ieu-a-1013	1.4e-25	0.0034	691575	ieu-b-40	body mass index || id:ieu-b-40	1
rs2162524	C	T	0.0155	0.0155198	0.3321	0.671	2	230822296	0.0460802	6809	0.736989	Glioma || id:ieu-a-1013	4.1e-17	0.0018	691302	ieu-b-40	body mass index || id:ieu-b-40	1
rs2163188	C	G	0.0131	0.00269636	0.474	0.492	10	65350383	0.0438306	6809	0.95021	Glioma || id:ieu-a-1013	2e-14	0.0017	686502	ieu-b-40	body mass index || id:ieu-b-40	1
rs2228213	A	G	-0.0139	-0.0166604	0.3481	0.649	6	12124855	0.0459518	6810	0.717086	Glioma || id:ieu-a-1013	4.6e-16	0.0017	795595	ieu-b-40	body mass index || id:ieu-b-40	1
rs2235564	T	C	0.0131	-0.0005	0.3466	0.646	1	6713114	0.0458077	6797	0.990738	Glioma || id:ieu-a-1013	3.7e-13	0.0018	691544	ieu-b-40	body mass index || id:ieu-b-40	1
rs2246012	C	T	0.0158	-0.0185273	0.1628	0.817	6	131898208	0.0593658	6808	0.75513	Glioma || id:ieu-a-1013	3.1e-13	0.0022	795598	ieu-b-40	body mass index || id:ieu-b-40	1
rs2283093	T	C	0.0127	0.0688143	0.2066	0.804	7	126734794	0.0550177	6808	0.210668	Glioma || id:ieu-a-1013	3.1e-09	0.0021	691773	ieu-b-40	body mass index || id:ieu-b-40	1
rs2306537	G	A	0.0133	0.0203048	0.3092	0.697	12	133423695	0.0478034	6803	0.671452	Glioma || id:ieu-a-1013	8.7e-13	0.0019	691923	ieu-b-40	body mass index || id:ieu-b-40	1
rs2307111	C	T	-0.0265	-0.0154796	0.3962	0.6	5	75003678	0.0442543	6788	0.726409	Glioma || id:ieu-a-1013	1.6e-58	0.0016	795430	ieu-b-40	body mass index || id:ieu-b-40	1
rs2317299	C	T	-0.0106	-0.0363528	0.5597	0.472	2	236903093	0.0439653	6807	0.408566	Glioma || id:ieu-a-1013	1.3e-09	0.0017	677983	ieu-b-40	body mass index || id:ieu-b-40	1
rs2325036	C	A	-0.0181	0.0539283	0.3845	0.579	3	85835907	0.0447411	6799	0.228492	Glioma || id:ieu-a-1013	3.6e-27	0.0017	790870	ieu-b-40	body mass index || id:ieu-b-40	1
rs2361988	C	T	-0.0155	0.0107577	0.2539	0.774	16	398151	0.0509971	6807	0.832415	Glioma || id:ieu-a-1013	5.2e-15	0.002	690251	ieu-b-40	body mass index || id:ieu-b-40	1
rs2365389	T	C	-0.0174	0.0573114	0.4143	0.586	3	61246997	0.0442763	6730	0.195262	Glioma || id:ieu-a-1013	1.3e-25	0.0017	783625	ieu-b-40	body mass index || id:ieu-b-40	1
rs2429150	C	A	0.0111	-0.0482186	0.4164	0.58	12	2156207	0.0443357	6806	0.277044	Glioma || id:ieu-a-1013	2.7e-10	0.0018	686276	ieu-b-40	body mass index || id:ieu-b-40	1
rs2481665	C	T	-0.0161	-0.0294617	0.4408	0.583	1	62594677	0.0439871	6801	0.503351	Glioma || id:ieu-a-1013	7.2e-23	0.0016	795247	ieu-b-40	body mass index || id:ieu-b-40	1
rs2605603	A	G	-0.0103	0.0290169	0.4887	0.506	11	93221105	0.0434613	6805	0.503992	Glioma || id:ieu-a-1013	2.5e-10	0.0016	790857	ieu-b-40	body mass index || id:ieu-b-40	1
rs2608703	A	C	0.0142	-0.0585519	0.4546	0.526	12	41848356	0.0438049	6809	0.181241	Glioma || id:ieu-a-1013	1.9e-16	0.0017	686700	ieu-b-40	body mass index || id:ieu-b-40	1
rs273504	G	A	0.0153	0.0538228	0.4266	0.587	19	18224729	0.0451688	6810	0.233123	Glioma || id:ieu-a-1013	4.4e-18	0.0018	690672	ieu-b-40	body mass index || id:ieu-b-40	1
rs2744974	T	C	0.0249	0.002002	0.338	0.683	6	34579431	0.0468373	6800	0.966141	Glioma || id:ieu-a-1013	1.4e-45	0.0018	789647	ieu-b-40	body mass index || id:ieu-b-40	1
rs2791653	G	A	-0.0141	0.0536355	0.7577	0.23	1	11191922	0.0510749	6781	0.293209	Glioma || id:ieu-a-1013	1.3e-13	0.0019	795271	ieu-b-40	body mass index || id:ieu-b-40	1
rs2820311	G	A	0.0235	0.0111621	0.3369	0.683	1	201869257	0.046115	6809	0.808203	Glioma || id:ieu-a-1013	4.1e-38	0.0018	691876	ieu-b-40	body mass index || id:ieu-b-40	1
rs2832283	A	G	0.0115	-0.019018	0.2208	0.772	21	30690558	0.0525423	6810	0.717003	Glioma || id:ieu-a-1013	5.8e-09	0.002	792324	ieu-b-40	body mass index || id:ieu-b-40	1
rs2836964	C	T	-0.011	0.0551956	0.3576	0.69	21	40711477	0.0466533	6798	0.236571	Glioma || id:ieu-a-1013	1.3e-09	0.0018	692353	ieu-b-40	body mass index || id:ieu-b-40	1
rs287104	A	G	0.0115	0.0560022	0.6604	0.351	19	34290995	0.0461539	6811	0.225303	Glioma || id:ieu-a-1013	4.4e-11	0.0017	787307	ieu-b-40	body mass index || id:ieu-b-40	1
rs2907948	A	G	-0.0141	0.0127813	0.2427	0.781	7	150640285	0.052464	6809	0.807301	Glioma || id:ieu-a-1013	1.3e-13	0.0019	794299	ieu-b-40	body mass index || id:ieu-b-40	1
rs2931434	T	C	-0.0104	-0.0393169	0.3168	0.701	5	73159098	0.0470032	6809	0.403115	Glioma || id:ieu-a-1013	1.4e-08	0.0018	690664	ieu-b-40	body mass index || id:ieu-b-40	1
rs2943465	C	T	0.0248	0.133219	0.9444	0.059	12	19273967	0.0920053	6805	0.147471	Glioma || id:ieu-a-1013	2e-10	0.0039	686547	ieu-b-40	body mass index || id:ieu-b-40	1
rs3007105	T	C	0.0142	0.0513986	0.4697	0.605	14	47396215	0.0491779	6034	0.295589	Glioma || id:ieu-a-1013	1.1e-17	0.0017	785488	ieu-b-40	body mass index || id:ieu-b-40	1
rs331966	C	A	0.0112	-0.0444952	0.3792	0.654	4	143708318	0.044889	6805	0.321914	Glioma || id:ieu-a-1013	3.2e-10	0.0018	687189	ieu-b-40	body mass index || id:ieu-b-40	1
rs3731695	C	T	0.0116	0.108137	0.5582	0.48	2	203987554	0.0441112	6796	0.0141599	Glioma || id:ieu-a-1013	7.9e-13	0.0016	793581	ieu-b-40	body mass index || id:ieu-b-40	1
rs3732084	C	T	0.0107	-0.00230265	0.6139	0.414	2	207183789	0.044662	6809	0.959249	Glioma || id:ieu-a-1013	1.1e-09	0.0018	691763	ieu-b-40	body mass index || id:ieu-b-40	1
rs3736485	G	A	-0.0134	0.0267393	0.5443	0.471	15	51867172	0.0436086	6808	0.539062	Glioma || id:ieu-a-1013	2.5e-16	0.0016	790404	ieu-b-40	body mass index || id:ieu-b-40	1
rs3749897	T	C	0.0122	0.106139	0.4172	0.566	6	42535129	0.0442786	6809	0.0165295	Glioma || id:ieu-a-1013	8.4e-12	0.0018	638224	ieu-b-40	body mass index || id:ieu-b-40	1
rs3764835	A	G	-0.0141	0.0129839	0.1528	0.836	2	159519368	0.0597675	6804	0.827715	Glioma || id:ieu-a-1013	3.1e-09	0.0024	689505	ieu-b-40	body mass index || id:ieu-b-40	1
rs3772882	A	C	0.0127	0.00451016	0.3661	0.613	3	81811784	0.0458088	6796	0.921619	Glioma || id:ieu-a-1013	6.6e-13	0.0018	691912	ieu-b-40	body mass index || id:ieu-b-40	1
rs3800229	T	G	0.0175	0.0725067	0.7123	0.309	6	108996963	0.0483992	6805	0.134171	Glioma || id:ieu-a-1013	1.4e-22	0.0018	792474	ieu-b-40	body mass index || id:ieu-b-40	1
rs3800637	C	T	0.0115	0.0269602	0.336	0.65	7	137421386	0.0454867	6797	0.553317	Glioma || id:ieu-a-1013	5.1e-10	0.0018	682001	ieu-b-40	body mass index || id:ieu-b-40	1
rs3807645	A	G	-0.0166	0.0515038	0.221	0.799	7	77830091	0.0544441	6745	0.34424	Glioma || id:ieu-a-1013	2.4e-15	0.0021	683086	ieu-b-40	body mass index || id:ieu-b-40	1
rs3828783	A	G	-0.0165	-0.250759	0.1809	0.818	6	33767727	0.0562496	6805	7.94e-06	Glioma || id:ieu-a-1013	5.6e-15	0.0021	792749	ieu-b-40	body mass index || id:ieu-b-40	1
rs3829849	T	C	0.0098	-0.0641009	0.3589	0.643	9	129390800	0.0458073	6804	0.161865	Glioma || id:ieu-a-1013	5.9e-09	0.0017	793851	ieu-b-40	body mass index || id:ieu-b-40	1
rs3844598	G	A	0.0095	0.0109399	0.521	0.458	5	140992235	0.0437786	6778	0.803186	Glioma || id:ieu-a-1013	3.8e-08	0.0017	690704	ieu-b-40	body mass index || id:ieu-b-40	1
rs391300	C	T	-0.0119	0.00895974	0.6275	0.372	17	2216258	0.0453243	6807	0.843309	Glioma || id:ieu-a-1013	3.1e-12	0.0017	791120	ieu-b-40	body mass index || id:ieu-b-40	1
rs40067	A	G	-0.0266	-0.0233258	0.1713	0.811	5	107474430	0.0571751	6803	0.683498	Glioma || id:ieu-a-1013	7.1e-30	0.0023	681695	ieu-b-40	body mass index || id:ieu-b-40	1
rs4012234	G	T	0.0141	-0.0281937	0.5924	0.375	20	32615223	0.0443164	6801	0.52446	Glioma || id:ieu-a-1013	9.9e-16	0.0018	689653	ieu-b-40	body mass index || id:ieu-b-40	1
rs4072917	A	G	0.0115	0.0345946	0.4694	0.49	8	143302166	0.0437885	6802	0.430014	Glioma || id:ieu-a-1013	6.9e-11	0.0018	684720	ieu-b-40	body mass index || id:ieu-b-40	1
rs4148155	G	A	-0.0188	-0.0557185	0.1127	0.892	4	89054667	0.0683389	6804	0.414731	Glioma || id:ieu-a-1013	5e-13	0.0026	794889	ieu-b-40	body mass index || id:ieu-b-40	1
rs4358081	C	A	0.0097	0.0749391	0.4631	0.539	2	29100642	0.0436895	6810	0.0863833	Glioma || id:ieu-a-1013	1.5e-08	0.0017	690038	ieu-b-40	body mass index || id:ieu-b-40	1
rs4414033	A	G	0.0129	-0.0497156	0.627	0.399	1	156406853	0.0447681	6807	0.267144	Glioma || id:ieu-a-1013	1.4e-12	0.0018	672697	ieu-b-40	body mass index || id:ieu-b-40	1
rs4495304	C	T	-0.0194	-0.0428679	0.067	0.921	6	31080718	0.0825382	6760	0.603629	Glioma || id:ieu-a-1013	5e-09	0.0033	774211	ieu-b-40	body mass index || id:ieu-b-40	1
rs4516268	A	C	-0.0217	-0.0206846	0.1925	0.794	17	1846831	0.0547398	6796	0.704948	Glioma || id:ieu-a-1013	5.2e-25	0.0021	786617	ieu-b-40	body mass index || id:ieu-b-40	1
rs4556997	A	C	0.0197	0.0799094	0.1349	0.855	2	100814858	0.0636896	6806	0.209588	Glioma || id:ieu-a-1013	6.9e-17	0.0024	792972	ieu-b-40	body mass index || id:ieu-b-40	1
rs4653017	T	C	0.0122	-0.0108587	0.6818	0.335	1	33842053	0.0465106	6804	0.815293	Glioma || id:ieu-a-1013	4.5e-11	0.0018	686378	ieu-b-40	body mass index || id:ieu-b-40	1
rs4660443	T	C	0.0164	0.104361	0.2218	0.775	1	39591779	0.0538979	6594	0.0528457	Glioma || id:ieu-a-1013	6.8e-15	0.0021	687234	ieu-b-40	body mass index || id:ieu-b-40	1
rs4740619	C	T	-0.0186	0.0563587	0.4521	0.543	9	15634326	0.0442093	6765	0.20226	Glioma || id:ieu-a-1013	2.3e-30	0.0016	794491	ieu-b-40	body mass index || id:ieu-b-40	1
rs4757144	A	G	0.0169	-0.0779615	0.5878	0.448	11	13331226	0.0437666	6810	0.0750343	Glioma || id:ieu-a-1013	5.6e-22	0.0018	690082	ieu-b-40	body mass index || id:ieu-b-40	1
rs4786903	G	A	0.0125	-0.0324199	0.7368	0.256	16	6704749	0.0502726	6802	0.519438	Glioma || id:ieu-a-1013	3.5e-10	0.002	680139	ieu-b-40	body mass index || id:ieu-b-40	1
rs4813619	T	G	-0.0108	-0.0161294	0.5101	0.493	20	2978928	0.0440208	6810	0.713444	Glioma || id:ieu-a-1013	2.3e-09	0.0018	622760	ieu-b-40	body mass index || id:ieu-b-40	1
rs4818225	G	A	0.0117	0.0185273	0.6606	0.363	21	42629895	0.045267	6803	0.682856	Glioma || id:ieu-a-1013	2.3e-10	0.0018	688274	ieu-b-40	body mass index || id:ieu-b-40	1
rs4820408	G	T	-0.0151	0.0125213	0.592	0.398	22	40715303	0.0555441	5171	0.822233	Glioma || id:ieu-a-1013	2.1e-19	0.0017	794185	ieu-b-40	body mass index || id:ieu-b-40	1
rs4851029	G	T	0.0121	0.101654	0.5247	0.463	2	104240420	0.0445121	6809	0.0223676	Glioma || id:ieu-a-1013	1.7e-12	0.0017	689752	ieu-b-40	body mass index || id:ieu-b-40	1
rs486359	C	G	0.0112	0.0778865	0.4853	0.484	6	160807432	0.0443347	6787	0.0791535	Glioma || id:ieu-a-1013	1.6e-11	0.0017	770999	ieu-b-40	body mass index || id:ieu-b-40	1
rs4880341	T	C	-0.0118	0.0530667	0.5606	0.447	10	133992689	0.0446025	6800	0.234031	Glioma || id:ieu-a-1013	1.1e-11	0.0017	689012	ieu-b-40	body mass index || id:ieu-b-40	1
rs4929923	C	T	0.0181	-0.0167393	0.6376	0.353	11	8658485	0.0450802	6809	0.709934	Glioma || id:ieu-a-1013	7.2e-27	0.0017	794933	ieu-b-40	body mass index || id:ieu-b-40	1
rs4952843	G	A	-0.0131	-0.0725067	0.3807	0.62	2	46957845	0.0462983	6781	0.117252	Glioma || id:ieu-a-1013	6.8e-14	0.0018	692482	ieu-b-40	body mass index || id:ieu-b-40	1
rs4968656	G	A	0.0116	-0.0160702	0.3216	0.689	17	61616959	0.0468268	6808	0.730742	Glioma || id:ieu-a-1013	8.2e-10	0.0019	675153	ieu-b-40	body mass index || id:ieu-b-40	1
rs4986044	T	C	-0.0164	-0.110467	0.4687	0.536	17	21261560	0.0440542	6805	0.0121074	Glioma || id:ieu-a-1013	3.3e-23	0.0016	787219	ieu-b-40	body mass index || id:ieu-b-40	1
rs577525	C	T	0.0166	0.0253753	0.5676	0.447	10	99772885	0.0448622	6808	0.572233	Glioma || id:ieu-a-1013	9.7e-22	0.0017	690616	ieu-b-40	body mass index || id:ieu-b-40	1
rs6011457	A	T	-0.0116	0.00290421	0.4975	0.518	20	61561153	0.0479492	5909	0.95235	Glioma || id:ieu-a-1013	2.7e-11	0.0017	690692	ieu-b-40	body mass index || id:ieu-b-40	1
rs6235	G	C	0.0175	-0.123191	0.2702	0.711	5	95751549	0.047923	6805	0.0101384	Glioma || id:ieu-a-1013	1.5e-19	0.0019	691708	ieu-b-40	body mass index || id:ieu-b-40	1
rs6265	T	C	-0.0412	-0.0202927	0.1951	0.82	11	27679916	0.0552363	6807	0.712892	Glioma || id:ieu-a-1013	1e-86	0.0021	795458	ieu-b-40	body mass index || id:ieu-b-40	1
rs645040	T	G	0.0171	0.0581746	0.7762	0.2	3	135932359	0.0526622	6803	0.26914	Glioma || id:ieu-a-1013	2.5e-18	0.002	795579	ieu-b-40	body mass index || id:ieu-b-40	1
rs6471941	A	G	0.0156	0.00120072	0.1684	0.78	8	62117973	0.0563019	6780	0.983685	Glioma || id:ieu-a-1013	3.1e-13	0.0021	793986	ieu-b-40	body mass index || id:ieu-b-40	1
rs6556301	T	G	-0.0111	-0.0041912	0.3596	0.637	5	176527577	0.0457917	6800	0.926717	Glioma || id:ieu-a-1013	4.1e-10	0.0018	734744	ieu-b-40	body mass index || id:ieu-b-40	1
rs663129	A	G	0.0545	-0.0217615	0.2301	0.766	18	57851763	0.0505894	6803	0.667603	Glioma || id:ieu-a-1013	1.6e-178	0.0019	788948	ieu-b-40	body mass index || id:ieu-b-40	1
rs6673081	C	T	-0.01	0.0372958	0.5534	0.43	1	154989595	0.0437195	6806	0.393889	Glioma || id:ieu-a-1013	1.8e-08	0.0018	677818	ieu-b-40	body mass index || id:ieu-b-40	1
rs6692586	G	A	-0.0192	0.0732505	0.832	0.139	1	23312025	0.0610911	6807	0.230438	Glioma || id:ieu-a-1013	1.1e-16	0.0023	690921	ieu-b-40	body mass index || id:ieu-b-40	1
rs6764533	A	G	0.0116	0.0292229	0.359	0.652	3	196141661	0.0459303	6807	0.524943	Glioma || id:ieu-a-1013	1.4e-10	0.0018	690832	ieu-b-40	body mass index || id:ieu-b-40	1
rs6815910	A	T	-0.0128	-0.0246001	0.5435	0.465	4	55522488	0.0437134	6782	0.57396	Glioma || id:ieu-a-1013	1.4e-13	0.0017	689263	ieu-b-40	body mass index || id:ieu-b-40	1
rs685870	C	T	0.012	0.0282959	0.7035	0.295	11	64111928	0.0480861	6792	0.556168	Glioma || id:ieu-a-1013	2.4e-10	0.0019	688423	ieu-b-40	body mass index || id:ieu-b-40	1
rs6985109	A	G	-0.0177	-0.0369752	0.5338	0.49	8	10761585	0.0436496	6810	0.397171	Glioma || id:ieu-a-1013	1.5e-26	0.0017	793993	ieu-b-40	body mass index || id:ieu-b-40	1
rs7025938	G	C	0.0166	0.0264466	0.3187	0.663	9	103101955	0.0467688	6810	0.572115	Glioma || id:ieu-a-1013	3.7e-19	0.0019	691581	ieu-b-40	body mass index || id:ieu-b-40	1
rs7037266	A	C	-0.0112	-0.0835136	0.3739	0.652	9	6959840	0.046215	6790	0.0707115	Glioma || id:ieu-a-1013	3.5e-10	0.0018	691603	ieu-b-40	body mass index || id:ieu-b-40	1
rs705217	G	T	-0.0102	-0.0458334	0.3652	0.625	1	34582632	0.0455541	6807	0.314471	Glioma || id:ieu-a-1013	9.3e-09	0.0018	688609	ieu-b-40	body mass index || id:ieu-b-40	1
rs7084454	A	G	0.0193	0.036664	0.335	0.697	10	21884471	0.0472208	6808	0.437782	Glioma || id:ieu-a-1013	4e-25	0.0019	678564	ieu-b-40	body mass index || id:ieu-b-40	1
rs709400	G	A	-0.015	-0.0290732	0.3818	0.657	14	104172807	0.045461	6781	0.522698	Glioma || id:ieu-a-1013	4.6e-19	0.0017	795379	ieu-b-40	body mass index || id:ieu-b-40	1
rs7117238	A	G	-0.0131	-0.0389322	0.168	0.826	11	78052864	0.0578077	6807	0.501141	Glioma || id:ieu-a-1013	2.5e-09	0.0022	788879	ieu-b-40	body mass index || id:ieu-b-40	1
rs7124681	A	C	0.0263	0.0477207	0.4133	0.591	11	47529947	0.0445468	6795	0.284521	Glioma || id:ieu-a-1013	3.2e-58	0.0016	795474	ieu-b-40	body mass index || id:ieu-b-40	1
rs7138803	A	G	0.03	-0.0549616	0.3772	0.604	12	50247468	0.0448046	6806	0.219471	Glioma || id:ieu-a-1013	2.3e-71	0.0017	795588	ieu-b-40	body mass index || id:ieu-b-40	1
rs7144011	T	G	0.0282	0.0314907	0.2136	0.778	14	79945162	0.0530806	6810	0.553246	Glioma || id:ieu-a-1013	5.2e-47	0.002	794117	ieu-b-40	body mass index || id:ieu-b-40	1
rs7172627	G	A	0.0117	0.0531898	0.4719	0.52	15	31917274	0.0436665	6803	0.222725	Glioma || id:ieu-a-1013	1.1e-11	0.0017	690458	ieu-b-40	body mass index || id:ieu-b-40	1
rs7196720	C	T	-0.0129	-0.00803217	0.5068	0.484	16	24578458	0.0438674	6806	0.855279	Glioma || id:ieu-a-1013	7.3e-14	0.0017	689863	ieu-b-40	body mass index || id:ieu-b-40	1
rs7206608	G	C	0.0132	-0.119737	0.3146	0.674	16	82883338	0.0465561	6808	0.0100784	Glioma || id:ieu-a-1013	1.3e-12	0.0019	689058	ieu-b-40	body mass index || id:ieu-b-40	1
rs7222349	A	G	0.0115	0.0779615	0.3441	0.707	17	42323376	0.0484391	6809	0.107535	Glioma || id:ieu-a-1013	3.3e-10	0.0018	692215	ieu-b-40	body mass index || id:ieu-b-40	1
rs7239575	C	T	-0.0202	-0.0208805	0.4832	0.549	18	21133937	0.0441159	6798	0.636819	Glioma || id:ieu-a-1013	7.4e-32	0.0017	692313	ieu-b-40	body mass index || id:ieu-b-40	1
rs7318817	T	C	-0.0155	-0.00883895	0.6071	0.388	13	28637838	0.0447722	6811	0.844223	Glioma || id:ieu-a-1013	2.7e-18	0.0018	691917	ieu-b-40	body mass index || id:ieu-b-40	1
rs7334078	C	T	-0.0121	0.00893984	0.2882	0.728	13	99130423	0.0485736	6803	0.853827	Glioma || id:ieu-a-1013	2.2e-10	0.0019	688374	ieu-b-40	body mass index || id:ieu-b-40	1
rs7358465	T	C	0.0103	-0.0251127	0.6781	0.302	11	90010643	0.0475422	6803	0.596798	Glioma || id:ieu-a-1013	3e-08	0.0019	686935	ieu-b-40	body mass index || id:ieu-b-40	1
rs7498665	G	A	0.0271	-0.00677698	0.4038	0.632	16	28898793	0.0457242	6809	0.882295	Glioma || id:ieu-a-1013	5.6e-60	0.0017	790299	ieu-b-40	body mass index || id:ieu-b-40	1
rs7519259	A	G	0.0125	-0.00833464	0.5356	0.451	1	66434743	0.0439839	6802	0.84956	Glioma || id:ieu-a-1013	3.8e-13	0.0017	681362	ieu-b-40	body mass index || id:ieu-b-40	1
rs7535528	A	G	-0.0152	0.0390527	0.3741	0.621	1	2444414	0.0452999	6789	0.388267	Glioma || id:ieu-a-1013	1.4e-16	0.0018	632868	ieu-b-40	body mass index || id:ieu-b-40	1
rs754635	G	C	0.0198	0.0533512	0.8873	0.127	3	42308735	0.0660091	6805	0.41895	Glioma || id:ieu-a-1013	2.2e-13	0.0027	690346	ieu-b-40	body mass index || id:ieu-b-40	1
rs7551507	T	C	-0.0184	-0.100815	0.5633	0.423	1	75004875	0.044553	6800	0.0235348	Glioma || id:ieu-a-1013	9.3e-30	0.0016	794579	ieu-b-40	body mass index || id:ieu-b-40	1
rs7557796	C	T	-0.016	-0.0184695	0.6524	0.362	2	86826508	0.0457753	6805	0.686962	Glioma || id:ieu-a-1013	2.3e-19	0.0018	692414	ieu-b-40	body mass index || id:ieu-b-40	1
rs7599312	A	G	-0.0186	0.00611868	0.2652	0.715	2	213413231	0.0485397	6807	0.899553	Glioma || id:ieu-a-1013	6.9e-24	0.0019	780823	ieu-b-40	body mass index || id:ieu-b-40	1
rs7626079	T	C	0.011	0.0428031	0.3434	0.677	3	66448307	0.0465543	6739	0.358488	Glioma || id:ieu-a-1013	1.6e-09	0.0018	692571	ieu-b-40	body mass index || id:ieu-b-40	1
rs765875	T	C	-0.0121	0.0365248	0.4808	0.488	6	143185683	0.0444629	6800	0.411598	Glioma || id:ieu-a-1013	3e-12	0.0017	690961	ieu-b-40	body mass index || id:ieu-b-40	1
rs7685048	T	C	-0.0101	0.0515038	0.4654	0.529	4	95136164	0.0435929	6808	0.237566	Glioma || id:ieu-a-1013	4.1e-09	0.0017	692398	ieu-b-40	body mass index || id:ieu-b-40	1
rs7715256	T	G	-0.0166	-0.0285024	0.5781	0.37	5	153555164	0.0453749	6798	0.530153	Glioma || id:ieu-a-1013	2.2e-24	0.0016	795302	ieu-b-40	body mass index || id:ieu-b-40	1
rs7724675	A	G	-0.0119	0.0166376	0.2238	0.733	5	130497428	0.0501148	6793	0.739125	Glioma || id:ieu-a-1013	9.5e-09	0.0021	691968	ieu-b-40	body mass index || id:ieu-b-40	1
rs7730004	T	C	0.0148	0.0468836	0.6693	0.351	5	43191033	0.0459195	6804	0.307462	Glioma || id:ieu-a-1013	9.1e-16	0.0018	690164	ieu-b-40	body mass index || id:ieu-b-40	1
rs7730898	A	G	0.0168	0.0224462	0.729	0.279	5	170459675	0.0493388	6807	0.649347	Glioma || id:ieu-a-1013	4.5e-20	0.0018	792975	ieu-b-40	body mass index || id:ieu-b-40	1
rs7811342	C	T	-0.0197	0.111714	0.1058	0.876	7	138794618	0.0714531	6810	0.117736	Glioma || id:ieu-a-1013	1.1e-11	0.0029	676265	ieu-b-40	body mass index || id:ieu-b-40	1
rs7826312	C	T	0.0104	-0.0498207	0.5879	0.417	8	32400115	0.0443761	6804	0.261228	Glioma || id:ieu-a-1013	4.9e-10	0.0017	785343	ieu-b-40	body mass index || id:ieu-b-40	1
rs7871866	C	G	0.0187	0.0995994	0.1531	0.841	9	131039250	0.0630492	6791	0.11433	Glioma || id:ieu-a-1013	2.3e-14	0.0024	683494	ieu-b-40	body mass index || id:ieu-b-40	1
rs7899106	G	A	0.0331	-0.187143	0.04777	0.956	10	87429714	0.0981575	6807	0.0563326	Glioma || id:ieu-a-1013	1e-18	0.0037	793689	ieu-b-40	body mass index || id:ieu-b-40	1
rs7903146	T	C	-0.0181	-0.031983	0.2912	0.744	10	114758349	0.0486488	6810	0.510885	Glioma || id:ieu-a-1013	1.3e-23	0.0018	795624	ieu-b-40	body mass index || id:ieu-b-40	1
rs7925214	T	C	0.0147	0.0109598	0.5133	0.508	11	130794355	0.0434829	6808	0.800769	Glioma || id:ieu-a-1013	4.4e-17	0.0018	677603	ieu-b-40	body mass index || id:ieu-b-40	1
rs7970953	A	G	0.0135	0.0151136	0.29	0.697	12	24075508	0.0477164	6775	0.750787	Glioma || id:ieu-a-1013	9.8e-14	0.0018	788417	ieu-b-40	body mass index || id:ieu-b-40	1
rs8027205	G	C	-0.0108	0.00873807	0.3967	0.598	15	98287369	0.0454629	6694	0.848265	Glioma || id:ieu-a-1013	1.4e-09	0.0018	685725	ieu-b-40	body mass index || id:ieu-b-40	1
rs8047395	A	G	0.0642	-0.0659261	0.5061	0.494	16	53839135	0.0436253	6808	0.130924	Glioma || id:ieu-a-1013	1e-200	0.0017	788856	ieu-b-40	body mass index || id:ieu-b-40	1
rs8090983	G	A	0.0118	-0.0219572	0.3314	0.66	18	52586691	0.0462554	6804	0.635607	Glioma || id:ieu-a-1013	2e-10	0.0018	682470	ieu-b-40	body mass index || id:ieu-b-40	1
rs8097783	A	G	-0.0389	0.0865388	0.07554	0.935	18	58051294	0.0834887	6808	0.300148	Glioma || id:ieu-a-1013	7.2e-36	0.0031	795408	ieu-b-40	body mass index || id:ieu-b-40	1
rs8192675	C	T	0.0152	0.00501254	0.2888	0.705	3	170724883	0.0480039	6801	0.916054	Glioma || id:ieu-a-1013	1.4e-17	0.0018	795515	ieu-b-40	body mass index || id:ieu-b-40	1
rs876605	G	A	-0.0108	-0.112945	0.7352	0.263	5	77801359	0.0497332	6809	0.0230266	Glioma || id:ieu-a-1013	3.4e-08	0.002	692586	ieu-b-40	body mass index || id:ieu-b-40	1
rs889398	T	C	-0.0196	-0.0172504	0.4247	0.576	16	69622762	0.0438509	6801	0.694522	Glioma || id:ieu-a-1013	1.3e-32	0.0016	789694	ieu-b-40	body mass index || id:ieu-b-40	1
rs895330	G	C	-0.0201	-0.153665	0.1924	0.836	19	4069119	0.0570222	6807	0.00697172	Glioma || id:ieu-a-1013	5.5e-19	0.0023	684271	ieu-b-40	body mass index || id:ieu-b-40	1
rs902695	A	G	-0.0103	-0.0420053	0.4798	0.551	2	113955074	0.0437776	6802	0.336891	Glioma || id:ieu-a-1013	2.2e-09	0.0017	678635	ieu-b-40	body mass index || id:ieu-b-40	1
rs9362662	G	A	-0.0112	0.0738079	0.5201	0.455	6	90296588	0.0442566	6765	0.0954399	Glioma || id:ieu-a-1013	1.2e-10	0.0017	683953	ieu-b-40	body mass index || id:ieu-b-40	1
rs9379827	A	C	-0.0132	0.0506619	0.2409	0.752	6	26153335	0.0509595	6806	0.319471	Glioma || id:ieu-a-1013	6.9e-12	0.0019	795072	ieu-b-40	body mass index || id:ieu-b-40	1
rs946824	C	T	-0.0206	-0.0802344	0.859	0.152	1	243894782	0.0646994	6806	0.214916	Glioma || id:ieu-a-1013	1.1e-15	0.0026	689849	ieu-b-40	body mass index || id:ieu-b-40	1
rs947612	A	G	-0.0116	-0.0196926	0.7516	0.247	6	73738661	0.0509091	6808	0.699025	Glioma || id:ieu-a-1013	5.6e-09	0.002	692596	ieu-b-40	body mass index || id:ieu-b-40	1
rs962273	C	T	0.0137	0.0176434	0.7057	0.289	17	46978353	0.048048	6810	0.712886	Glioma || id:ieu-a-1013	2.6e-13	0.0019	692594	ieu-b-40	body mass index || id:ieu-b-40	1
rs977747	G	T	-0.0169	0.00826574	0.5949	0.392	1	47694167	0.0448014	6809	0.854456	Glioma || id:ieu-a-1013	1.3e-24	0.0017	793546	ieu-b-40	body mass index || id:ieu-b-40	1
rs9783858	T	C	0.0091	0.0449734	0.5191	0.474	18	42534584	0.0428728	6807	0.293938	Glioma || id:ieu-a-1013	3.3e-08	0.0017	770874	ieu-b-40	body mass index || id:ieu-b-40	1
rs987237	G	A	0.0409	0.00521357	0.1803	0.803	6	50803050	0.0564828	6809	0.925837	Glioma || id:ieu-a-1013	9.3e-84	0.0021	795612	ieu-b-40	body mass index || id:ieu-b-40	1
rs9927848	A	C	-0.0122	0.00369317	0.7326	0.25	16	23833071	0.0499398	6803	0.940752	Glioma || id:ieu-a-1013	6.4e-10	0.002	687060	ieu-b-40	body mass index || id:ieu-b-40	1
rs9951619	G	T	0.0156	0.00568382	0.7643	0.258	18	56882326	0.0517855	6808	0.912824	Glioma || id:ieu-a-1013	1.4e-15	0.002	772643	ieu-b-40	body mass index || id:ieu-b-40	1
rs998732	G	A	-0.0171	0.0304592	0.1578	0.851	19	19562902	0.0590709	6810	0.605571	Glioma || id:ieu-a-1013	2e-14	0.0022	793852	ieu-b-40	body mass index || id:ieu-b-40	1
rs9989141	T	C	0.0162	0.0474559	0.6387	0.358	14	94023972	0.0453602	6805	0.295264	Glioma || id:ieu-a-1013	3.6e-21	0.0017	752768	ieu-b-40	body mass index || id:ieu-b-40	1
rs999889	A	G	-0.0108	-0.026934	0.2818	0.738	10	84279949	0.0488906	6810	0.581071	Glioma || id:ieu-a-1013	1.4e-08	0.0019	690572	ieu-b-40	body mass index || id:ieu-b-40	1
rs10077431	A	C	-0.0487	-0.0306262	0.214668	0.826	5	112933202	0.0567363	6805	0.58901	Glioma || id:ieu-a-1013	4.75e-08	0.0089	62892	ebi-a-GCST006867	Type 2 diabetes || id:ebi-a-GCST006867	1
rs10100265	C	A	-0.0491	-0.0604934	0.61049	0.416	8	10656437	0.0445512	6811	0.174409	Glioma || id:ieu-a-1013	6.29e-10	0.0079	62892	ebi-a-GCST006867	Type 2 diabetes || id:ebi-a-GCST006867	1
rs10114341	C	T	-0.0409	0.0337636	0.440754	0.554	9	96919182	0.0439574	6804	0.443006	Glioma || id:ieu-a-1013	1.15e-08	0.0072	62892	ebi-a-GCST006867	Type 2 diabetes || id:ebi-a-GCST006867	1
rs1050226	G	A	-0.0491	0.0151136	0.406792	0.603	6	7288297	0.0442315	6804	0.732852	Glioma || id:ieu-a-1013	3.34e-11	0.0074	62892	ebi-a-GCST006867	Type 2 diabetes || id:ebi-a-GCST006867	1
rs1063355	G	T	0.0709	0.0259601	0.602436	0.437	6	32627714	0.0443868	6804	0.558846	Glioma || id:ieu-a-1013	3.72e-19	0.0079	62892	ebi-a-GCST006867	Type 2 diabetes || id:ebi-a-GCST006867	1
rs11098676	C	T	0.054	0.0202927	0.787639	0.205	4	123835879	0.0525758	6805	0.69941	Glioma || id:ieu-a-1013	2.03e-08	0.0096	62892	ebi-a-GCST006867	Type 2 diabetes || id:ebi-a-GCST006867	1
rs11107116	T	G	0.0467	0.0327298	0.219714	0.774	12	93978504	0.0532288	6808	0.538555	Glioma || id:ieu-a-1013	3.75e-08	0.0085	62892	ebi-a-GCST006867	Type 2 diabetes || id:ebi-a-GCST006867	1
rs1111875	T	C	-0.0948	0.0508723	0.408262	0.554	10	94462882	0.0447954	6804	0.25569	Glioma || id:ieu-a-1013	3.61e-39	0.0072	62892	ebi-a-GCST006867	Type 2 diabetes || id:ebi-a-GCST006867	1
rs1127655	T	C	-0.0438	0.019018	0.529064	0.459	1	117550623	0.0438968	6807	0.664638	Glioma || id:ieu-a-1013	2.47e-08	0.0079	62892	ebi-a-GCST006867	Type 2 diabetes || id:ebi-a-GCST006867	1
rs11708067	G	A	-0.0965	0.0675297	0.23899	0.768	3	123095312	0.0520665	6804	0.194257	Glioma || id:ieu-a-1013	5.93e-29	0.0086	62892	ebi-a-GCST006867	Type 2 diabetes || id:ebi-a-GCST006867	1
rs12945601	C	T	-0.048	-0.0388448	0.613603	0.378	17	17660347	0.0453147	6771	0.39179	Glioma || id:ieu-a-1013	1.72e-09	0.008	62892	ebi-a-GCST006867	Type 2 diabetes || id:ebi-a-GCST006867	1
rs13234269	A	T	-0.0583	-0.0254728	0.492515	0.514	7	130433384	0.0435142	6805	0.557831	Glioma || id:ieu-a-1013	6.98e-14	0.0078	62892	ebi-a-GCST006867	Type 2 diabetes || id:ebi-a-GCST006867	1
rs13239186	T	C	0.0539	0.0199986	0.302029	0.598	7	117532152	0.045223	6805	0.658852	Glioma || id:ieu-a-1013	2.7e-10	0.0085	62892	ebi-a-GCST006867	Type 2 diabetes || id:ebi-a-GCST006867	1
rs1496653	G	A	-0.0769	-0.00588266	0.204782	0.762	3	23454790	0.0526826	6798	0.911334	Glioma || id:ieu-a-1013	2.57e-18	0.0088	62892	ebi-a-GCST006867	Type 2 diabetes || id:ebi-a-GCST006867	1
rs1552224	C	A	-0.1034	0.0440564	0.15421	0.818	11	72433098	0.0590525	6802	0.455385	Glioma || id:ieu-a-1013	8.64e-25	0.0101	62892	ebi-a-GCST006867	Type 2 diabetes || id:ebi-a-GCST006867	1
rs17168486	T	C	0.0742	-0.0199007	0.173603	0.82	7	14898282	0.057025	6808	0.726904	Glioma || id:ieu-a-1013	2.18e-15	0.0094	62892	ebi-a-GCST006867	Type 2 diabetes || id:ebi-a-GCST006867	1
rs17405722	A	G	0.087	-0.0199007	0.0741526	0.916	17	40542501	0.0813502	6806	0.806565	Glioma || id:ieu-a-1013	2.28e-09	0.0146	62892	ebi-a-GCST006867	Type 2 diabetes || id:ebi-a-GCST006867	1
rs17631783	T	C	-0.0487	0.0140989	0.26346	0.729	17	61750066	0.0490282	6802	0.77376	Glioma || id:ieu-a-1013	3.95e-08	0.0089	62892	ebi-a-GCST006867	Type 2 diabetes || id:ebi-a-GCST006867	1
rs2058913	T	A	-0.0491	0.00727348	0.565008	0.501	15	63935149	0.0445409	6809	0.869902	Glioma || id:ieu-a-1013	3.26e-10	0.0078	62892	ebi-a-GCST006867	Type 2 diabetes || id:ebi-a-GCST006867	1
rs2237892	T	C	-0.096	-0.00806737	0.0624896	0.931	11	2839751	0.0872078	6805	0.92645	Glioma || id:ieu-a-1013	8.75e-10	0.0157	62892	ebi-a-GCST006867	Type 2 diabetes || id:ebi-a-GCST006867	1
rs2246618	T	C	0.0513	0.0476159	0.307253	0.69	6	31478986	0.0471798	6729	0.313087	Glioma || id:ieu-a-1013	1.2e-09	0.0084	62892	ebi-a-GCST006867	Type 2 diabetes || id:ebi-a-GCST006867	1
rs2261181	T	C	0.0985	0.157005	0.09647	0.908	12	66212318	0.0761797	6807	0.0391814	Glioma || id:ieu-a-1013	9.18e-17	0.0118	62892	ebi-a-GCST006867	Type 2 diabetes || id:ebi-a-GCST006867	1
rs2294120	G	A	-0.0443	0.0436385	0.455879	0.536	8	146003567	0.0446082	6694	0.327572	Glioma || id:ieu-a-1013	1.62e-08	0.0079	62892	ebi-a-GCST006867	Type 2 diabetes || id:ebi-a-GCST006867	1
rs2296173	G	A	0.065	0.104139	0.212011	0.779	1	39913351	0.0533225	6809	0.0508557	Glioma || id:ieu-a-1013	7.66e-14	0.0087	62892	ebi-a-GCST006867	Type 2 diabetes || id:ebi-a-GCST006867	1
rs2299383	T	C	0.0412	0.0525573	0.423455	0.553	7	103418846	0.0444145	6808	0.236572	Glioma || id:ieu-a-1013	1.49e-08	0.0073	62892	ebi-a-GCST006867	Type 2 diabetes || id:ebi-a-GCST006867	1
rs2493394	G	A	0.073	0.0796928	0.107338	0.889	1	120526982	0.0722797	6804	0.269832	Glioma || id:ieu-a-1013	1.15e-10	0.0113	62892	ebi-a-GCST006867	Type 2 diabetes || id:ebi-a-GCST006867	1
rs2925979	C	T	-0.0534	-0.0253178	0.70085	0.308	16	81534790	0.0479963	6801	0.597056	Glioma || id:ieu-a-1013	9.06e-12	0.0078	62892	ebi-a-GCST006867	Type 2 diabetes || id:ebi-a-GCST006867	1
rs3217992	T	C	0.0527	0.234457	0.369901	0.633	9	22003223	0.046699	6807	4.83e-07	Glioma || id:ieu-a-1013	7.23e-13	0.0073	62892	ebi-a-GCST006867	Type 2 diabetes || id:ebi-a-GCST006867	1
rs340874	C	T	0.0626	-0.0306654	0.563904	0.482	1	214159256	0.044114	6808	0.486346	Glioma || id:ieu-a-1013	8.41e-18	0.0073	62892	ebi-a-GCST006867	Type 2 diabetes || id:ebi-a-GCST006867	1
rs3756784	G	T	0.0505	-0.0135083	0.185838	0.81	6	131954797	0.0569131	6799	0.812666	Glioma || id:ieu-a-1013	2.59e-08	0.0091	62892	ebi-a-GCST006867	Type 2 diabetes || id:ebi-a-GCST006867	1
rs459193	G	A	0.0711	-0.0851223	0.745338	0.271	5	55816081	0.0513841	6773	0.0974743	Glioma || id:ieu-a-1013	8.81e-18	0.0083	62892	ebi-a-GCST006867	Type 2 diabetes || id:ebi-a-GCST006867	1
rs4812829	A	G	0.0532	-0.0182328	0.160871	0.813	20	42989267	0.0578877	6806	0.752639	Glioma || id:ieu-a-1013	2.44e-08	0.0095	62892	ebi-a-GCST006867	Type 2 diabetes || id:ebi-a-GCST006867	1
rs516946	C	T	0.0824	-0.0381173	0.760633	0.227	8	41523745	0.0517748	6808	0.461553	Glioma || id:ieu-a-1013	3.16e-22	0.0085	62892	ebi-a-GCST006867	Type 2 diabetes || id:ebi-a-GCST006867	1
rs5215	T	C	-0.0678	0.0373921	0.639941	0.399	11	17408630	0.0446441	6804	0.402444	Glioma || id:ieu-a-1013	2.09e-20	0.0073	62892	ebi-a-GCST006867	Type 2 diabetes || id:ebi-a-GCST006867	1
rs55966194	G	C	-0.0526	0.125336	0.281312	0.737	20	45602638	0.0494302	6802	0.0111612	Glioma || id:ieu-a-1013	2.25e-09	0.0088	62892	ebi-a-GCST006867	Type 2 diabetes || id:ebi-a-GCST006867	1
rs622217	C	T	-0.0485	0.0758017	0.483932	0.496	6	160770360	0.0442245	6805	0.0863933	Glioma || id:ieu-a-1013	3.13e-10	0.0077	62892	ebi-a-GCST006867	Type 2 diabetes || id:ebi-a-GCST006867	1
rs6767484	G	A	0.1209	-0.0246926	0.312261	0.693	3	185529080	0.0470468	6800	0.600113	Glioma || id:ieu-a-1013	2.7e-56	0.0076	62892	ebi-a-GCST006867	Type 2 diabetes || id:ebi-a-GCST006867	1
rs6795735	T	C	-0.0558	0.00631993	0.410912	0.604	3	64705365	0.0448936	6806	0.887742	Glioma || id:ieu-a-1013	1.63e-14	0.0073	62892	ebi-a-GCST006867	Type 2 diabetes || id:ebi-a-GCST006867	1
rs6960043	C	T	0.064	-0.0592194	0.521837	0.492	7	15064255	0.0436298	6806	0.175073	Glioma || id:ieu-a-1013	3.61e-19	0.0071	62892	ebi-a-GCST006867	Type 2 diabetes || id:ebi-a-GCST006867	1
rs7144011	T	G	0.0482	0.0314907	0.221063	0.778	14	79945162	0.0530806	6810	0.553246	Glioma || id:ieu-a-1013	1.64e-08	0.0085	62892	ebi-a-GCST006867	Type 2 diabetes || id:ebi-a-GCST006867	1
rs7240767	C	T	0.0451	-0.087278	0.383677	0.64	18	7076836	0.0455289	6794	0.0551925	Glioma || id:ieu-a-1013	2.16e-08	0.0081	62892	ebi-a-GCST006867	Type 2 diabetes || id:ebi-a-GCST006867	1
rs72802358	C	G	-0.1168	0.0858847	0.101594	0.869	16	75246419	0.0665274	6810	0.196778	Glioma || id:ieu-a-1013	1.97e-18	0.0133	62892	ebi-a-GCST006867	Type 2 diabetes || id:ebi-a-GCST006867	1
rs72892910	T	G	0.0648	0.0185714	0.172394	0.815	6	50897251	0.0584468	6809	0.751327	Glioma || id:ieu-a-1013	6.43e-11	0.0099	62892	ebi-a-GCST006867	Type 2 diabetes || id:ebi-a-GCST006867	1
rs7561798	G	A	0.04	0.103473	0.482171	0.522	2	228973660	0.0437988	6803	0.0180913	Glioma || id:ieu-a-1013	2.79e-08	0.0072	62892	ebi-a-GCST006867	Type 2 diabetes || id:ebi-a-GCST006867	1
rs7572970	G	A	0.059	0.0158733	0.722047	0.253	2	161136656	0.0493848	6803	0.747248	Glioma || id:ieu-a-1013	1.39e-11	0.0087	62892	ebi-a-GCST006867	Type 2 diabetes || id:ebi-a-GCST006867	1
rs7607777	T	G	-0.137	-0.00776974	0.105906	0.914	2	43670183	0.0747109	6793	0.917575	Glioma || id:ieu-a-1013	9.4e-28	0.0125	62892	ebi-a-GCST006867	Type 2 diabetes || id:ebi-a-GCST006867	1
rs7674212	T	G	-0.0465	-0.0606246	0.408864	0.585	4	103988899	0.0445775	6750	0.173644	Glioma || id:ieu-a-1013	6.18e-10	0.0075	62892	ebi-a-GCST006867	Type 2 diabetes || id:ebi-a-GCST006867	1
rs7685296	T	C	-0.0511	-0.0191161	0.279365	0.693	4	153385469	0.0481783	6808	0.691048	Glioma || id:ieu-a-1013	2.32e-10	0.0081	62892	ebi-a-GCST006867	Type 2 diabetes || id:ebi-a-GCST006867	1
rs7756992	G	A	0.1297	0.0447882	0.266896	0.718	6	20679709	0.0488534	6810	0.359154	Glioma || id:ieu-a-1013	6e-62	0.0078	62892	ebi-a-GCST006867	Type 2 diabetes || id:ebi-a-GCST006867	1
rs7786095	G	A	-0.0743	-0.0211742	0.10386	0.897	7	157035465	0.0700862	6805	0.762548	Glioma || id:ieu-a-1013	9.64e-09	0.0129	62892	ebi-a-GCST006867	Type 2 diabetes || id:ebi-a-GCST006867	1
rs780094	C	T	0.0692	-0.0736465	0.612845	0.368	2	27741237	0.0460995	6803	0.109972	Glioma || id:ieu-a-1013	5.16e-21	0.0074	62892	ebi-a-GCST006867	Type 2 diabetes || id:ebi-a-GCST006867	1
rs7845219	C	T	-0.0422	0.0362491	0.492786	0.509	8	95960511	0.0439365	6803	0.40861	Glioma || id:ieu-a-1013	4.54e-09	0.0072	62892	ebi-a-GCST006867	Type 2 diabetes || id:ebi-a-GCST006867	1
rs7903146	T	C	0.3059	-0.031983	0.291585	0.744	10	114758349	0.0486488	6810	0.510885	Glioma || id:ieu-a-1013	1e-200	0.0077	62892	ebi-a-GCST006867	Type 2 diabetes || id:ebi-a-GCST006867	1
rs7929543	C	A	0.0828	0.0852311	0.0831599	0.912	11	49351026	0.0775185	6804	0.271263	Glioma || id:ieu-a-1013	2.2e-09	0.0138	62892	ebi-a-GCST006867	Type 2 diabetes || id:ebi-a-GCST006867	1
rs8068804	A	G	0.0587	-0.027907	0.325097	0.713	17	4083242	0.0481547	6806	0.561564	Glioma || id:ieu-a-1013	4.41e-14	0.0078	62892	ebi-a-GCST006867	Type 2 diabetes || id:ebi-a-GCST006867	1
rs8108269	G	T	0.0644	-0.0177417	0.281015	0.693	19	46158643	0.0467485	6809	0.704026	Glioma || id:ieu-a-1013	3.11e-16	0.0079	62892	ebi-a-GCST006867	Type 2 diabetes || id:ebi-a-GCST006867	1
rs9894220	G	A	-0.0585	0.0247026	0.43374	0.58	17	47047596	0.0447632	6801	0.580738	Glioma || id:ieu-a-1013	1.52e-13	0.0079	62892	ebi-a-GCST006867	Type 2 diabetes || id:ebi-a-GCST006867	1
rs9928094	G	A	0.1045	-0.0994833	0.42602	0.585	16	53799977	0.0440989	6795	0.0239729	Glioma || id:ieu-a-1013	3.59e-47	0.0072	62892	ebi-a-GCST006867	Type 2 diabetes || id:ebi-a-GCST006867	1
rs993380	G	A	-0.0507	-0.0463581	0.66555	0.356	4	83584496	0.0461106	6808	0.314818	Glioma || id:ieu-a-1013	4.59e-10	0.0081	62892	ebi-a-GCST006867	Type 2 diabetes || id:ebi-a-GCST006867	1
rs10119174	C	G	-0.00939786	0.046979	0.571035	0.342	9	27956578	0.0455019	6792	0.301803	Glioma || id:ieu-a-1013	1e-08	0.00164159	428860	ukb-b-5237	Coffee intake || id:ukb-b-5237	1
rs1057868	T	C	0.0199509	0.00873807	0.284986	0.673	7	75616105	0.0560382	4950	0.876736	Glioma || id:ieu-a-1013	5.4e-29	0.00178517	428860	ukb-b-5237	Coffee intake || id:ukb-b-5237	1
rs13054099	C	T	-0.0107777	0.0600685	0.261004	0.749	22	41215672	0.0506306	6795	0.235003	Glioma || id:ieu-a-1013	4.3e-09	0.00183597	428860	ukb-b-5237	Coffee intake || id:ukb-b-5237	1
rs1421085	C	T	0.0185426	-0.0964913	0.40357	0.611	16	53816275	0.0445315	6806	0.0301238	Glioma || id:ieu-a-1013	1.7e-29	0.00164436	428860	ukb-b-5237	Coffee intake || id:ukb-b-5237	1
rs1527961	C	T	-0.0133431	-0.049171	0.1349	0.869	2	62782186	0.0652277	6803	0.451423	Glioma || id:ieu-a-1013	1.7e-08	0.00236585	428860	ukb-b-5237	Coffee intake || id:ukb-b-5237	1
rs1942965	C	T	-0.00890339	0.055407	0.504585	0.52	18	55032486	0.0436553	6806	0.20451	Glioma || id:ieu-a-1013	3.8e-08	0.00161917	428860	ukb-b-5237	Coffee intake || id:ukb-b-5237	1
rs2189234	G	T	0.00998689	-0.0876298	0.617795	0.374	4	106075498	0.0458853	6763	0.0561668	Glioma || id:ieu-a-1013	1.8e-09	0.00166052	428860	ukb-b-5237	Coffee intake || id:ukb-b-5237	1
rs2472297	T	C	0.0464708	-0.0250828	0.262883	0.741	15	75027880	0.0499714	6800	0.615068	Glioma || id:ieu-a-1013	1.1e-142	0.00182733	428860	ukb-b-5237	Coffee intake || id:ukb-b-5237	1
rs476828	C	T	0.0173461	-0.0207825	0.237409	0.766	18	57852587	0.0506843	6773	0.681365	Glioma || id:ieu-a-1013	5.6e-20	0.00189543	428860	ukb-b-5237	Coffee intake || id:ukb-b-5237	1
rs6062682	T	C	0.0103704	-0.0141987	0.464546	0.588	20	62892739	0.0440817	6788	0.746574	Glioma || id:ieu-a-1013	2.5e-10	0.00163929	428860	ukb-b-5237	Coffee intake || id:ukb-b-5237	1
rs6063085	C	A	0.0104106	-0.0028958	0.373473	0.626	20	45846514	0.0450663	6809	0.948293	Glioma || id:ieu-a-1013	4.5e-10	0.00166919	428860	ukb-b-5237	Coffee intake || id:ukb-b-5237	1
rs61928609	C	A	-0.0147305	-0.259289	0.835328	0.142	12	11348862	0.0640358	6804	4.95e-05	Glioma || id:ieu-a-1013	1.3e-11	0.00217536	428860	ukb-b-5237	Coffee intake || id:ukb-b-5237	1
rs62064918	T	C	-0.0103075	0.151055	0.244545	0.768	17	46233490	0.0521278	6806	0.00372864	Glioma || id:ieu-a-1013	4.1e-08	0.00187872	428860	ukb-b-5237	Coffee intake || id:ukb-b-5237	1
rs6469262	C	T	-0.00915347	0.0429637	0.564966	0.467	8	110460488	0.044079	6809	0.32928	Glioma || id:ieu-a-1013	1.9e-08	0.00162895	428860	ukb-b-5237	Coffee intake || id:ukb-b-5237	1
rs7224815	T	A	-0.0108602	0.0634724	0.407832	0.551	17	17869642	0.0442478	6797	0.151577	Glioma || id:ieu-a-1013	3.7e-11	0.00164162	428860	ukb-b-5237	Coffee intake || id:ukb-b-5237	1
rs75347775	A	G	0.0104504	-0.0363319	0.244531	0.737	19	18500722	0.0501036	6783	0.467948	Glioma || id:ieu-a-1013	2.7e-08	0.00187898	428860	ukb-b-5237	Coffee intake || id:ukb-b-5237	1
rs780093	C	T	0.0132935	-0.0172479	0.615839	0.411	2	27748624	0.0498038	5829	0.728957	Glioma || id:ieu-a-1013	1e-15	0.00165695	428860	ukb-b-5237	Coffee intake || id:ukb-b-5237	1
rs7811609	T	C	0.00913864	-0.00389241	0.374746	0.621	7	32953295	0.0445899	6809	0.9299	Glioma || id:ieu-a-1013	4e-08	0.00166468	428860	ukb-b-5237	Coffee intake || id:ukb-b-5237	1
rs9398171	T	C	0.0108577	0.0725067	0.71064	0.309	6	108996963	0.0483992	6805	0.134171	Glioma || id:ieu-a-1013	1.1e-09	0.00177995	428860	ukb-b-5237	Coffee intake || id:ukb-b-5237	1
rs10150482	A	G	0.0219574	0.0253178	0.22035	0.781	14	79891882	0.0532268	6801	0.634321	Glioma || id:ieu-a-1013	4.5e-24	0.00216957	462166	ukb-b-9405	Waist circumference || id:ukb-b-9405	1
rs10185199	A	G	-0.0114529	0.0356272	0.280698	0.73	2	40282202	0.0488802	6613	0.466577	Glioma || id:ieu-a-1013	2e-08	0.0020405	462166	ukb-b-9405	Waist circumference || id:ukb-b-9405	1
rs10236214	T	C	0.013799	-0.0794762	0.641963	0.355	7	150680506	0.0461475	6804	0.0848653	Glioma || id:ieu-a-1013	1.9e-13	0.00187561	462166	ukb-b-9405	Waist circumference || id:ukb-b-9405	1
rs10248298	A	C	0.0132553	0.0107577	0.366037	0.596	7	121964349	0.0552292	5153	0.84541	Glioma || id:ieu-a-1013	8.8e-13	0.00185427	462166	ukb-b-9405	Waist circumference || id:ukb-b-9405	1
rs10269774	A	G	0.0119597	-0.0369104	0.326456	0.64	7	92279363	0.0464298	6746	0.427179	Glioma || id:ieu-a-1013	3.6e-10	0.00190774	462166	ukb-b-9405	Waist circumference || id:ukb-b-9405	1
rs10423928	A	T	-0.0265551	-0.0398936	0.194353	0.796	19	46202172	0.0548304	6805	0.467437	Glioma || id:ieu-a-1013	6.8e-32	0.00225944	462166	ukb-b-9405	Waist circumference || id:ukb-b-9405	1
rs10490869	T	A	0.0163389	-0.015578	0.209589	0.775	3	35638268	0.0519539	6807	0.76482	Glioma || id:ieu-a-1013	1.2e-13	0.00220375	462166	ukb-b-9405	Waist circumference || id:ukb-b-9405	1
rs10505836	C	A	0.0152705	-0.0158246	0.860023	0.145	12	19288508	0.0624879	6808	0.799541	Glioma || id:ieu-a-1013	4.1e-09	0.00259774	462166	ukb-b-9405	Waist circumference || id:ukb-b-9405	1
rs1056441	C	T	0.0127063	-0.0802344	0.675421	0.254	20	62373707	0.0590999	4940	0.174639	Glioma || id:ieu-a-1013	3.1e-11	0.00191349	462166	ukb-b-9405	Waist circumference || id:ukb-b-9405	1
rs10732335	C	A	-0.0147414	0.0354199	0.442949	0.615	9	15958680	0.0450051	6809	0.431473	Glioma || id:ieu-a-1013	3.1e-16	0.00180443	462166	ukb-b-9405	Waist circumference || id:ukb-b-9405	1
rs10795418	G	A	0.0127004	0.00339423	0.664754	0.32	10	16750129	0.0470676	6776	0.942093	Glioma || id:ieu-a-1013	2.4e-11	0.00190172	462166	ukb-b-9405	Waist circumference || id:ukb-b-9405	1
rs10827380	T	C	0.0116104	0.0247026	0.314309	0.677	10	34914171	0.0475704	6807	0.603786	Glioma || id:ieu-a-1013	1.8e-09	0.0019302	462166	ukb-b-9405	Waist circumference || id:ukb-b-9405	1
rs10835676	G	C	0.0123512	0.0636856	0.240436	0.739	11	30547438	0.0502733	6805	0.204966	Glioma || id:ieu-a-1013	4e-09	0.00209843	462166	ukb-b-9405	Waist circumference || id:ukb-b-9405	1
rs10887578	C	G	0.0106684	-0.0194104	0.497514	0.55	10	88104526	0.0444047	6801	0.66241	Glioma || id:ieu-a-1013	3.1e-09	0.00179976	462166	ukb-b-9405	Waist circumference || id:ukb-b-9405	1
rs11012732	G	A	0.0193536	0.0358345	0.331675	0.699	10	21911657	0.047365	6799	0.449764	Glioma || id:ieu-a-1013	2.4e-24	0.00190117	462166	ukb-b-9405	Waist circumference || id:ukb-b-9405	1
rs11058233	G	A	0.0159705	-0.0457299	0.750601	0.232	12	122949673	0.0509178	6807	0.369146	Glioma || id:ieu-a-1013	1.2e-14	0.00206852	462166	ukb-b-9405	Waist circumference || id:ukb-b-9405	1
rs11196657	C	T	0.0124451	0.0106566	0.236715	0.777	10	116008497	0.0517357	6807	0.836899	Glioma || id:ieu-a-1013	3.4e-09	0.00210599	462166	ukb-b-9405	Waist circumference || id:ukb-b-9405	1
rs11704728	T	C	0.0133307	0.0170444	0.196347	0.785	22	18130209	0.0537735	6810	0.750701	Glioma || id:ieu-a-1013	3.9e-09	0.00226433	462166	ukb-b-9405	Waist circumference || id:ukb-b-9405	1
rs11757278	C	T	-0.012784	-0.0869114	0.303836	0.67	6	13188493	0.0473346	6807	0.0661774	Glioma || id:ieu-a-1013	4.9e-11	0.00194427	462166	ukb-b-9405	Waist circumference || id:ukb-b-9405	1
rs11767811	A	G	-0.0150345	0.0456252	0.181372	0.781	7	71666864	0.0537838	6810	0.395892	Glioma || id:ieu-a-1013	8.9e-11	0.00231875	462166	ukb-b-9405	Waist circumference || id:ukb-b-9405	1
rs11778934	G	C	-0.0122168	0.0683126	0.536065	0.406	8	116559435	0.0442096	6780	0.122083	Glioma || id:ieu-a-1013	1.1e-11	0.00179945	462166	ukb-b-9405	Waist circumference || id:ukb-b-9405	1
rs1182199	A	C	-0.0135196	-0.0111377	0.3044	0.679	7	2864586	0.0472844	6806	0.813677	Glioma || id:ieu-a-1013	3.6e-12	0.00194469	462166	ukb-b-9405	Waist circumference || id:ukb-b-9405	1
rs11824092	C	T	0.012491	-0.0689214	0.635754	0.405	11	13349781	0.0445447	6779	0.121766	Glioma || id:ieu-a-1013	2.4e-11	0.00187069	462166	ukb-b-9405	Waist circumference || id:ukb-b-9405	1
rs1191600	A	C	-0.0108005	-0.0653922	0.59357	0.402	14	30105121	0.0446063	6785	0.142577	Glioma || id:ieu-a-1013	3.8e-09	0.00183345	462166	ukb-b-9405	Waist circumference || id:ukb-b-9405	1
rs12042959	G	A	-0.014934	-0.0252778	0.143895	0.851	1	243564722	0.0612123	6805	0.679219	Glioma || id:ieu-a-1013	5.2e-09	0.00255686	462166	ukb-b-9405	Waist circumference || id:ukb-b-9405	1
rs12072739	G	A	0.0162106	0.0154183	0.224447	0.734	1	98334990	0.06007	4867	0.797135	Glioma || id:ieu-a-1013	3.9e-14	0.00214325	462166	ukb-b-9405	Waist circumference || id:ukb-b-9405	1
rs12107172	G	A	0.0156855	-0.0302382	0.136472	0.854	3	147141344	0.0623646	6787	0.627748	Glioma || id:ieu-a-1013	1.8e-09	0.00260901	462166	ukb-b-9405	Waist circumference || id:ukb-b-9405	1
rs12225345	G	A	0.0145982	0.0488752	0.165688	0.813	11	65653242	0.0551813	6808	0.375946	Glioma || id:ieu-a-1013	1.3e-09	0.00240459	462166	ukb-b-9405	Waist circumference || id:ukb-b-9405	1
rs12273545	T	C	0.0222638	-0.0344014	0.056494	0.937	11	117088082	0.0934542	6803	0.712784	Glioma || id:ieu-a-1013	9.4e-09	0.00387781	462166	ukb-b-9405	Waist circumference || id:ukb-b-9405	1
rs12287076	C	G	0.0210638	0.0669107	0.707082	0.269	11	47662932	0.0480309	6809	0.163739	Glioma || id:ieu-a-1013	1.3e-26	0.00197238	462166	ukb-b-9405	Waist circumference || id:ukb-b-9405	1
rs12549000	A	T	0.0164111	-0.0708312	0.106468	0.875	8	118890144	0.0662127	6809	0.284354	Glioma || id:ieu-a-1013	1.9e-08	0.00292178	462166	ukb-b-9405	Waist circumference || id:ukb-b-9405	1
rs13033310	A	G	0.0125512	-0.02137	0.25275	0.708	2	133526973	0.0484208	6805	0.659016	Glioma || id:ieu-a-1013	1.3e-09	0.00206781	462166	ukb-b-9405	Waist circumference || id:ukb-b-9405	1
rs13047416	G	C	-0.0139009	-0.0207825	0.37702	0.572	21	40315316	0.0450144	6760	0.644272	Glioma || id:ieu-a-1013	6.6e-14	0.00185438	462166	ukb-b-9405	Waist circumference || id:ukb-b-9405	1
rs13163306	A	G	-0.00988959	0.0555127	0.466047	0.514	5	136598460	0.0437388	6805	0.20421	Glioma || id:ieu-a-1013	3.5e-08	0.00179351	462166	ukb-b-9405	Waist circumference || id:ukb-b-9405	1
rs13182474	C	G	-0.0117225	-0.041046	0.318883	0.718	5	80873851	0.0474315	6793	0.386801	Glioma || id:ieu-a-1013	1e-09	0.00192056	462166	ukb-b-9405	Waist circumference || id:ukb-b-9405	1
rs1320903	A	G	0.017072	0.00863719	0.319725	0.669	3	131758077	0.0466374	6806	0.852881	Glioma || id:ieu-a-1013	5.2e-19	0.00191652	462166	ukb-b-9405	Waist circumference || id:ukb-b-9405	1
rs1321521	A	C	0.0141428	-0.0313049	0.345235	0.625	6	51779638	0.0460457	6800	0.496036	Glioma || id:ieu-a-1013	5.1e-14	0.00187867	462166	ukb-b-9405	Waist circumference || id:ukb-b-9405	1
rs13333747	C	T	-0.022678	-0.0496469	0.182682	0.829	16	2191734	0.0567615	6778	0.381971	Glioma || id:ieu-a-1013	1.9e-22	0.00232636	462166	ukb-b-9405	Waist circumference || id:ukb-b-9405	1
rs13410783	G	A	0.0141058	-0.0416217	0.36952	0.646	2	36810133	0.0464302	6787	0.369918	Glioma || id:ieu-a-1013	2.4e-14	0.0018498	462166	ukb-b-9405	Waist circumference || id:ukb-b-9405	1
rs1346841	A	G	-0.0106038	-0.031111	0.40501	0.615	4	65651730	0.0453413	6788	0.492415	Glioma || id:ieu-a-1013	6.4e-09	0.00182614	462166	ukb-b-9405	Waist circumference || id:ukb-b-9405	1
rs1458156	T	C	0.0146036	-0.0590233	0.488413	0.516	12	41887940	0.0436697	6808	0.176736	Glioma || id:ieu-a-1013	3.5e-16	0.00179105	462166	ukb-b-9405	Waist circumference || id:ukb-b-9405	1
rs1502317	T	C	-0.0173687	-0.0441126	0.276578	0.735	11	8694830	0.0575084	4877	0.443282	Glioma || id:ieu-a-1013	4.3e-18	0.0020032	462166	ukb-b-9405	Waist circumference || id:ukb-b-9405	1
rs1559900	T	C	0.0127734	-0.0116321	0.286025	0.685	8	14246089	0.0470631	6803	0.805387	Glioma || id:ieu-a-1013	1.1e-10	0.00197882	462166	ukb-b-9405	Waist circumference || id:ukb-b-9405	1
rs1582931	A	G	-0.0138548	0.0776373	0.473264	0.558	5	122727026	0.0441651	6806	0.0788915	Glioma || id:ieu-a-1013	1.7e-14	0.00180588	462166	ukb-b-9405	Waist circumference || id:ukb-b-9405	1
rs1625623	T	C	0.0107407	0.0202027	0.371988	0.624	5	112301096	0.0451846	6805	0.654225	Glioma || id:ieu-a-1013	9.8e-09	0.00187307	462166	ukb-b-9405	Waist circumference || id:ukb-b-9405	1
rs165656	C	G	0.0103041	-0.114626	0.517356	0.459	22	19948863	0.0526062	4922	0.029222	Glioma || id:ieu-a-1013	1.1e-08	0.00180539	462166	ukb-b-9405	Waist circumference || id:ukb-b-9405	1
rs1657930	A	G	-0.0142481	0.0171521	0.802922	0.159	15	57126917	0.0581524	6791	0.768596	Glioma || id:ieu-a-1013	2.3e-10	0.00224816	462166	ukb-b-9405	Waist circumference || id:ukb-b-9405	1
rs1711171	C	T	0.0175635	0.0774239	0.749579	0.222	3	136067778	0.0504891	6809	0.125106	Glioma || id:ieu-a-1013	1.8e-17	0.00206542	462166	ukb-b-9405	Waist circumference || id:ukb-b-9405	1
rs17296856	C	A	-0.0156228	-0.0465973	0.280671	0.705	15	84557450	0.0486	6786	0.337525	Glioma || id:ieu-a-1013	5e-15	0.00199629	462166	ukb-b-9405	Waist circumference || id:ukb-b-9405	1
rs17446091	C	T	0.0149141	0.0140989	0.20186	0.807	8	27167942	0.0542573	6800	0.795067	Glioma || id:ieu-a-1013	2.3e-11	0.00222979	462166	ukb-b-9405	Waist circumference || id:ukb-b-9405	1
rs1752169	A	C	0.0143082	0.00893984	0.250696	0.682	9	126683955	0.048395	6801	0.852984	Glioma || id:ieu-a-1013	4.5e-12	0.00206705	462166	ukb-b-9405	Waist circumference || id:ukb-b-9405	1
rs17681738	T	C	0.0105421	-0.0270313	0.328589	0.712	17	9797994	0.0482694	6809	0.574912	Glioma || id:ieu-a-1013	3.3e-08	0.00190864	462166	ukb-b-9405	Waist circumference || id:ukb-b-9405	1
rs1788808	G	A	-0.0208198	-0.0209784	0.494766	0.529	18	21104888	0.0440843	6804	0.633681	Glioma || id:ieu-a-1013	3.6e-31	0.00179299	462166	ukb-b-9405	Waist circumference || id:ukb-b-9405	1
rs1799923	G	A	0.0171188	0.0538251	0.88661	0.12	3	42331546	0.0674639	6809	0.424904	Glioma || id:ieu-a-1013	1.2e-09	0.00281552	462166	ukb-b-9405	Waist circumference || id:ukb-b-9405	1
rs2020942	T	C	0.0108469	0.0416557	0.394892	0.592	17	28551665	0.0449956	6806	0.35439	Glioma || id:ieu-a-1013	3.4e-09	0.00183573	462166	ukb-b-9405	Waist circumference || id:ukb-b-9405	1
rs2172131	C	T	-0.0121742	0.0530667	0.578709	0.447	10	133992689	0.0446025	6800	0.234031	Glioma || id:ieu-a-1013	1.9e-11	0.00181299	462166	ukb-b-9405	Waist circumference || id:ukb-b-9405	1
rs2183947	A	G	-0.0220783	0.0516091	0.225006	0.76	6	26172219	0.051483	6805	0.316561	Glioma || id:ieu-a-1013	4.9e-25	0.00213628	462166	ukb-b-9405	Waist circumference || id:ukb-b-9405	1
rs2225909	C	T	0.015797	0.0120274	0.774104	0.211	11	30361377	0.0546418	6695	0.825499	Glioma || id:ieu-a-1013	1.4e-13	0.00213642	462166	ukb-b-9405	Waist circumference || id:ukb-b-9405	1
rs2253310	G	C	0.018205	0.0778865	0.626102	0.393	6	108896215	0.0451577	6807	0.0845318	Glioma || id:ieu-a-1013	6.5e-23	0.00184715	462166	ukb-b-9405	Waist circumference || id:ukb-b-9405	1
rs2302209	T	C	0.0198329	-0.0697126	0.288806	0.737	19	18326222	0.0493646	6806	0.157852	Glioma || id:ieu-a-1013	1.1e-23	0.00197713	462166	ukb-b-9405	Waist circumference || id:ukb-b-9405	1
rs2306593	T	C	-0.0152919	0.077609	0.488298	0.461	17	34905408	0.0439206	6794	0.0769378	Glioma || id:ieu-a-1013	1.6e-17	0.00179509	462166	ukb-b-9405	Waist circumference || id:ukb-b-9405	1
rs2307111	C	T	-0.0239722	-0.0154796	0.394972	0.6	5	75003678	0.0442543	6788	0.726409	Glioma || id:ieu-a-1013	3.3e-39	0.0018299	462166	ukb-b-9405	Waist circumference || id:ukb-b-9405	1
rs2376885	A	G	-0.0106223	-0.00319489	0.324117	0.67	16	89858505	0.0475367	6805	0.946985	Glioma || id:ieu-a-1013	2.8e-08	0.00191252	462166	ukb-b-9405	Waist circumference || id:ukb-b-9405	1
rs2470549	C	T	-0.0119541	0.0524976	0.598143	0.381	3	15737698	0.0445307	6808	0.238861	Glioma || id:ieu-a-1013	5.2e-11	0.00182105	462166	ukb-b-9405	Waist circumference || id:ukb-b-9405	1
rs2482704	T	G	-0.0115642	0.0268575	0.426761	0.597	9	94182363	0.0450371	6801	0.55144	Glioma || id:ieu-a-1013	1.5e-10	0.00180618	462166	ukb-b-9405	Waist circumference || id:ukb-b-9405	1
rs2568958	A	G	0.0169206	0.0312079	0.603683	0.379	1	72765116	0.0443258	6810	0.480915	Glioma || id:ieu-a-1013	1.6e-20	0.00182184	462166	ukb-b-9405	Waist circumference || id:ukb-b-9405	1
rs2678204	G	T	0.0157074	0.0169427	0.34017	0.684	1	201860626	0.0461459	6807	0.71407	Glioma || id:ieu-a-1013	7.9e-17	0.00188488	462166	ukb-b-9405	Waist circumference || id:ukb-b-9405	1
rs2744938	G	A	0.0319686	0.0690286	0.147512	0.828	6	34728253	0.0596686	6751	0.247182	Glioma || id:ieu-a-1013	5.4e-37	0.00251588	462166	ukb-b-9405	Waist circumference || id:ukb-b-9405	1
rs28489620	A	G	-0.0124131	-0.078164	0.29035	0.689	22	41884954	0.0469758	6805	0.0959069	Glioma || id:ieu-a-1013	4.4e-10	0.00198899	462166	ukb-b-9405	Waist circumference || id:ukb-b-9405	1
rs3113509	T	C	-0.0123292	-0.0383251	0.731966	0.238	4	52935681	0.051703	6799	0.458663	Glioma || id:ieu-a-1013	1e-09	0.00201975	462166	ukb-b-9405	Waist circumference || id:ukb-b-9405	1
rs319775	C	T	0.0101556	-0.0355236	0.608753	0.408	17	31497525	0.0445079	6806	0.424883	Glioma || id:ieu-a-1013	3e-08	0.0018335	462166	ukb-b-9405	Waist circumference || id:ukb-b-9405	1
rs34483452	A	C	0.0270483	-0.0301412	0.136355	0.866	5	87988733	0.0633499	6796	0.633949	Glioma || id:ieu-a-1013	7.3e-25	0.0026269	462166	ukb-b-9405	Waist circumference || id:ukb-b-9405	1
rs34882821	T	G	0.0106237	-0.0402778	0.338577	0.644	9	14791348	0.045589	6795	0.377347	Glioma || id:ieu-a-1013	2.1e-08	0.00189644	462166	ukb-b-9405	Waist circumference || id:ukb-b-9405	1
rs35023999	C	A	-0.0113409	0.0150121	0.508297	0.489	11	113270160	0.0436834	6804	0.731926	Glioma || id:ieu-a-1013	2.4e-10	0.00178977	462166	ukb-b-9405	Waist circumference || id:ukb-b-9405	1
rs35216639	A	C	0.0168196	-0.0553401	0.110699	0.894	1	174808854	0.0687967	6810	0.420893	Glioma || id:ieu-a-1013	3.3e-09	0.00284261	462166	ukb-b-9405	Waist circumference || id:ukb-b-9405	1
rs36061954	T	C	0.0114574	-0.00975229	0.39881	0.592	8	38332318	0.0443059	6799	0.825658	Glioma || id:ieu-a-1013	3.6e-10	0.00182669	462166	ukb-b-9405	Waist circumference || id:ukb-b-9405	1
rs36165342	C	T	0.0107118	0.0620882	0.478618	0.529	12	122628219	0.0437849	6808	0.156011	Glioma || id:ieu-a-1013	2.1e-09	0.00178943	462166	ukb-b-9405	Waist circumference || id:ukb-b-9405	1
rs3764002	T	C	-0.0160772	0.00964638	0.261552	0.705	12	108618630	0.0494778	6806	0.846004	Glioma || id:ieu-a-1013	2.8e-15	0.00203505	462166	ukb-b-9405	Waist circumference || id:ukb-b-9405	1
rs3816760	A	G	0.0133538	0.0204068	0.307437	0.698	12	133418069	0.0478083	6806	0.670051	Glioma || id:ieu-a-1013	5.7e-12	0.00193927	462166	ukb-b-9405	Waist circumference || id:ukb-b-9405	1
rs3826408	T	C	0.0112249	-0.0337249	0.456788	0.506	17	7101292	0.0441421	6809	0.444309	Glioma || id:ieu-a-1013	4.1e-10	0.00179579	462166	ukb-b-9405	Waist circumference || id:ukb-b-9405	1
rs3845344	T	C	0.0107371	0.0898153	0.391147	0.601	1	75001480	0.0450686	6803	0.0462243	Glioma || id:ieu-a-1013	4.3e-09	0.00182845	462166	ukb-b-9405	Waist circumference || id:ukb-b-9405	1
rs3866805	A	C	0.010421	0.00722605	0.355681	0.635	1	6672729	0.0454222	6799	0.872744	Glioma || id:ieu-a-1013	2.5e-08	0.00187021	462166	ukb-b-9405	Waist circumference || id:ukb-b-9405	1
rs40067	A	G	-0.0156125	-0.0233258	0.170153	0.811	5	107474430	0.0571751	6803	0.683498	Glioma || id:ieu-a-1013	6.1e-11	0.00238663	462166	ukb-b-9405	Waist circumference || id:ukb-b-9405	1
rs4072917	A	G	0.0117189	0.0345946	0.474253	0.49	8	143302166	0.0437885	6802	0.430014	Glioma || id:ieu-a-1013	7.4e-11	0.0017994	462166	ukb-b-9405	Waist circumference || id:ukb-b-9405	1
rs4148155	G	A	-0.0189755	-0.0557185	0.113256	0.892	4	89054667	0.0683389	6804	0.414731	Glioma || id:ieu-a-1013	1.5e-11	0.00281242	462166	ukb-b-9405	Waist circumference || id:ukb-b-9405	1
rs4290163	T	G	0.0113777	-0.0461199	0.392697	0.606	10	104610926	0.0501754	5816	0.357937	Glioma || id:ieu-a-1013	5.4e-10	0.00183305	462166	ukb-b-9405	Waist circumference || id:ukb-b-9405	1
rs4419475	T	A	0.0112635	-0.090663	0.407376	0.611	4	96170439	0.0451663	6775	0.0447682	Glioma || id:ieu-a-1013	6e-10	0.00181962	462166	ukb-b-9405	Waist circumference || id:ukb-b-9405	1
rs4525978	T	C	-0.0113759	-0.0466724	0.734555	0.25	4	102154344	0.0503023	6804	0.353458	Glioma || id:ieu-a-1013	2.1e-08	0.00203018	462166	ukb-b-9405	Waist circumference || id:ukb-b-9405	1
rs4718964	T	G	0.0122483	-0.0506931	0.413175	0.591	7	70040558	0.0445626	6807	0.25529	Glioma || id:ieu-a-1013	1.8e-11	0.00182202	462166	ukb-b-9405	Waist circumference || id:ukb-b-9405	1
rs484455	A	G	-0.0115336	-0.097036	0.481363	0.499	13	109840770	0.0517685	4950	0.0608387	Glioma || id:ieu-a-1013	1.4e-10	0.00179638	462166	ukb-b-9405	Waist circumference || id:ukb-b-9405	1
rs520478	T	G	-0.0125051	-0.0940909	0.701359	0.274	6	124897878	0.0494478	6724	0.0569797	Glioma || id:ieu-a-1013	2.3e-10	0.00197262	462166	ukb-b-9405	Waist circumference || id:ukb-b-9405	1
rs539515	C	A	0.0378223	-0.0189199	0.204929	0.811	1	177913519	0.0555587	6804	0.732916	Glioma || id:ieu-a-1013	1.5e-65	0.00221181	462166	ukb-b-9405	Waist circumference || id:ukb-b-9405	1
rs55794894	A	G	-0.014525	-0.00279609	0.135429	0.867	7	133555720	0.0797331	5354	0.971802	Glioma || id:ieu-a-1013	2.8e-08	0.00261481	462166	ukb-b-9405	Waist circumference || id:ukb-b-9405	1
rs56803094	G	A	-0.0127745	0.0338671	0.226708	0.757	15	99231868	0.0629073	5216	0.590772	Glioma || id:ieu-a-1013	2.6e-09	0.00214599	462166	ukb-b-9405	Waist circumference || id:ukb-b-9405	1
rs587271	T	C	0.0118054	-0.0225524	0.686869	0.325	1	54743111	0.0470012	6783	0.631987	Glioma || id:ieu-a-1013	4.1e-09	0.0020079	462166	ukb-b-9405	Waist circumference || id:ukb-b-9405	1
rs58862095	T	C	-0.0165812	0.0182658	0.419271	0.536	7	75163169	0.0444235	6766	0.68073	Glioma || id:ieu-a-1013	7.1e-20	0.00181678	462166	ukb-b-9405	Waist circumference || id:ukb-b-9405	1
rs588660	A	G	0.0155276	0.0718554	0.584119	0.416	1	96924097	0.0447639	6769	0.108191	Glioma || id:ieu-a-1013	1e-17	0.00181174	462166	ukb-b-9405	Waist circumference || id:ukb-b-9405	1
rs6001877	A	G	-0.010579	-0.0849843	0.339906	0.655	22	40712637	0.0457491	6806	0.0633768	Glioma || id:ieu-a-1013	2.4e-08	0.00189657	462166	ukb-b-9405	Waist circumference || id:ukb-b-9405	1
rs6493498	C	T	-0.013082	0.0268367	0.54539	0.471	15	51877790	0.0436043	6802	0.538088	Glioma || id:ieu-a-1013	4.2e-13	0.001805	462166	ukb-b-9405	Waist circumference || id:ukb-b-9405	1
rs649458	A	T	-0.018179	-0.00672255	0.860102	0.134	1	23714665	0.0700224	5860	0.923256	Glioma || id:ieu-a-1013	1.5e-12	0.00256951	462166	ukb-b-9405	Waist circumference || id:ukb-b-9405	1
rs6567160	C	T	0.0451644	-0.0207825	0.232725	0.766	18	57852587	0.0506843	6773	0.681365	Glioma || id:ieu-a-1013	7.19e-101	0.00211824	462166	ukb-b-9405	Waist circumference || id:ukb-b-9405	1
rs6575340	A	G	0.0161584	0.0474559	0.636022	0.358	14	94023972	0.0453602	6805	0.295264	Glioma || id:ieu-a-1013	4.6e-18	0.00186502	462166	ukb-b-9405	Waist circumference || id:ukb-b-9405	1
rs7034554	G	A	-0.0112644	0.0324199	0.373813	0.643	9	37209396	0.0455003	6797	0.476099	Glioma || id:ieu-a-1013	1.1e-09	0.00184813	462166	ukb-b-9405	Waist circumference || id:ukb-b-9405	1
rs703984	C	G	-0.011472	0.0104545	0.414809	0.54	10	80944230	0.0438467	6809	0.811062	Glioma || id:ieu-a-1013	2.9e-10	0.00181967	462166	ukb-b-9405	Waist circumference || id:ukb-b-9405	1
rs7115013	T	C	-0.0106394	-0.100569	0.442738	0.57	11	43936945	0.0443289	6796	0.0231281	Glioma || id:ieu-a-1013	3.7e-09	0.00180461	462166	ukb-b-9405	Waist circumference || id:ukb-b-9405	1
rs7206608	G	C	0.0120004	-0.119737	0.321623	0.674	16	82883338	0.0465561	6808	0.0100784	Glioma || id:ieu-a-1013	3.8e-10	0.00191641	462166	ukb-b-9405	Waist circumference || id:ukb-b-9405	1
rs7218014	C	T	0.0224089	-0.174793	0.197315	0.795	17	65947640	0.052595	6809	0.000877	Glioma || id:ieu-a-1013	2.7e-23	0.00225393	462166	ukb-b-9405	Waist circumference || id:ukb-b-9405	1
rs72892910	T	G	0.0301404	0.0185714	0.172259	0.815	6	50897251	0.0584468	6809	0.751327	Glioma || id:ieu-a-1013	5.2e-37	0.00237148	462166	ukb-b-9405	Waist circumference || id:ukb-b-9405	1
rs73052033	C	T	-0.0210096	-0.0357532	0.184916	0.801	3	185834290	0.0543652	6779	0.510566	Glioma || id:ieu-a-1013	7.9e-20	0.00230513	462166	ukb-b-9405	Waist circumference || id:ukb-b-9405	1
rs7377083	A	C	0.0143396	0.0536118	0.431061	0.553	4	102709308	0.043739	6810	0.219939	Glioma || id:ieu-a-1013	3.2e-15	0.00181913	462166	ukb-b-9405	Waist circumference || id:ukb-b-9405	1
rs73985439	C	A	0.0124046	-0.0605305	0.307294	0.722	2	212304565	0.0487903	6781	0.21464	Glioma || id:ieu-a-1013	1.6e-10	0.00193905	462166	ukb-b-9405	Waist circumference || id:ukb-b-9405	1
rs7498665	G	A	0.026616	-0.00677698	0.399688	0.632	16	28898793	0.0457242	6809	0.882295	Glioma || id:ieu-a-1013	4.9e-48	0.00182769	462166	ukb-b-9405	Waist circumference || id:ukb-b-9405	1
rs7519259	A	G	0.0126703	-0.00833464	0.528392	0.451	1	66434743	0.0439839	6802	0.84956	Glioma || id:ieu-a-1013	1.7e-12	0.00179634	462166	ukb-b-9405	Waist circumference || id:ukb-b-9405	1
rs7537581	A	C	0.0107362	0.0575139	0.531758	0.459	1	2727804	0.053871	5160	0.285262	Glioma || id:ieu-a-1013	2.6e-09	0.00180248	462166	ukb-b-9405	Waist circumference || id:ukb-b-9405	1
rs7755574	T	G	0.010917	-0.0203907	0.282559	0.696	6	153372108	0.0482173	6782	0.672274	Glioma || id:ieu-a-1013	3.9e-08	0.00198683	462166	ukb-b-9405	Waist circumference || id:ukb-b-9405	1
rs7933085	G	A	0.0108889	0.00468899	0.507544	0.476	11	130801649	0.0436966	6807	0.914975	Glioma || id:ieu-a-1013	1.4e-09	0.00179888	462166	ukb-b-9405	Waist circumference || id:ukb-b-9405	1
rs7966251	A	G	-0.0115986	-0.0425804	0.255065	0.754	12	103761292	0.0500367	6808	0.394632	Glioma || id:ieu-a-1013	1.7e-08	0.00205522	462166	ukb-b-9405	Waist circumference || id:ukb-b-9405	1
rs8013377	C	A	-0.0166104	-0.0473606	0.269606	0.721	14	25942829	0.0488026	6800	0.331655	Glioma || id:ieu-a-1013	1.9e-16	0.002018	462166	ukb-b-9405	Waist circumference || id:ukb-b-9405	1
rs815163	C	T	-0.0131383	-0.0183677	0.563195	0.462	1	190303149	0.0440629	6791	0.676837	Glioma || id:ieu-a-1013	2.7e-13	0.00179812	462166	ukb-b-9405	Waist circumference || id:ukb-b-9405	1
rs8192675	C	T	0.0159923	0.00501254	0.288645	0.705	3	170724883	0.0480039	6801	0.916054	Glioma || id:ieu-a-1013	4.5e-16	0.00196858	462166	ukb-b-9405	Waist circumference || id:ukb-b-9405	1
rs852983	A	G	-0.00983151	0.0839252	0.459562	0.518	5	142727193	0.0441958	6794	0.0575427	Glioma || id:ieu-a-1013	4.2e-08	0.00179325	462166	ukb-b-9405	Waist circumference || id:ukb-b-9405	1
rs862320	T	C	-0.0180264	-0.0312079	0.409625	0.564	16	69870409	0.0436621	6807	0.474413	Glioma || id:ieu-a-1013	4.4e-23	0.0018218	462166	ukb-b-9405	Waist circumference || id:ukb-b-9405	1
rs876605	G	A	-0.0111634	-0.112945	0.739809	0.263	5	77801359	0.0497332	6809	0.0230266	Glioma || id:ieu-a-1013	4.2e-08	0.00203598	462166	ukb-b-9405	Waist circumference || id:ukb-b-9405	1
rs883403	C	T	-0.0176676	0.101701	0.154427	0.827	7	99197401	0.0604923	6809	0.0926787	Glioma || id:ieu-a-1013	9.5e-13	0.00247511	462166	ukb-b-9405	Waist circumference || id:ukb-b-9405	1
rs894736	G	A	0.0157371	0.0001	0.362765	0.618	12	54418920	0.0455557	6778	0.998456	Glioma || id:ieu-a-1013	3.6e-17	0.00186806	462166	ukb-b-9405	Waist circumference || id:ukb-b-9405	1
rs9289630	C	G	0.0144758	-0.0494566	0.389039	0.631	3	141183944	0.044906	6799	0.27057	Glioma || id:ieu-a-1013	3.5e-15	0.00183898	462166	ukb-b-9405	Waist circumference || id:ukb-b-9405	1
rs9308964	T	C	-0.0099592	0.0314987	0.565114	0.439	2	35463556	0.0443894	6793	0.477677	Glioma || id:ieu-a-1013	3.5e-08	0.00180578	462166	ukb-b-9405	Waist circumference || id:ukb-b-9405	1
rs9378676	C	A	0.0130316	-0.0401818	0.234005	0.737	6	2064264	0.0509846	6811	0.430378	Glioma || id:ieu-a-1013	7e-10	0.00211353	462166	ukb-b-9405	Waist circumference || id:ukb-b-9405	1
rs9843653	C	T	0.0195793	-0.0389322	0.511657	0.525	3	49936102	0.0438675	6808	0.375549	Glioma || id:ieu-a-1013	6.7e-28	0.00178819	462166	ukb-b-9405	Waist circumference || id:ukb-b-9405	1
rs10792669	G	A	0.0174322	-0.0436385	0.505254	0.481	11	82727891	0.0432509	6808	0.313304	Glioma || id:ieu-a-1013	9.9e-09	0.00304065	462346	ukb-b-5779	Alcohol intake frequency. || id:ukb-b-5779	1
rs11223617	A	G	0.0250908	-0.0641947	0.206155	0.757	11	133783232	0.0511843	6805	0.209889	Glioma || id:ieu-a-1013	2.3e-11	0.00375381	462346	ukb-b-5779	Alcohol intake frequency. || id:ukb-b-5779	1
rs11940694	G	A	-0.0437138	-0.0258308	0.604193	0.384	4	39423789	0.0441066	6809	0.558288	Glioma || id:ieu-a-1013	1e-44	0.00311609	462346	ukb-b-5779	Alcohol intake frequency. || id:ukb-b-5779	1
rs12153855	C	T	0.0294435	-0.00349389	0.10497	0.923	6	32074804	0.0806312	6811	0.965552	Glioma || id:ieu-a-1013	2.4e-09	0.00493484	462346	ukb-b-5779	Alcohol intake frequency. || id:ukb-b-5779	1
rs13178443	T	C	-0.0186516	-0.0977617	0.276349	0.72	5	145636671	0.0491547	6800	0.0466563	Glioma || id:ieu-a-1013	3.8e-08	0.00338983	462346	ukb-b-5779	Alcohol intake frequency. || id:ukb-b-5779	1
rs13390019	C	T	0.0296116	-0.0176434	0.134041	0.918	2	98018281	0.0743722	6809	0.812008	Glioma || id:ieu-a-1013	4.3e-11	0.00449182	462346	ukb-b-5779	Alcohol intake frequency. || id:ukb-b-5779	1
rs1421085	C	T	0.0199392	-0.0964913	0.403447	0.611	16	53816275	0.0445315	6806	0.0301238	Glioma || id:ieu-a-1013	1e-10	0.00308481	462346	ukb-b-5779	Alcohol intake frequency. || id:ukb-b-5779	1
rs17690703	T	C	0.0250342	0.041343	0.262687	0.788	17	43925297	0.0516751	6799	0.424057	Glioma || id:ieu-a-1013	2.9e-13	0.00343021	462346	ukb-b-5779	Alcohol intake frequency. || id:ukb-b-5779	1
rs1893659	A	C	-0.029326	-0.0167588	0.459939	0.512	18	21131929	0.0440465	6801	0.703464	Glioma || id:ieu-a-1013	7.6e-22	0.00305313	462346	ukb-b-5779	Alcohol intake frequency. || id:ukb-b-5779	1
rs2160935	T	C	-0.018718	-0.0647519	0.604293	0.387	8	30840651	0.0449305	6809	0.149556	Glioma || id:ieu-a-1013	1.4e-09	0.00309117	462346	ukb-b-5779	Alcohol intake frequency. || id:ukb-b-5779	1
rs2535911	T	C	-0.0188476	-0.0685928	0.354749	0.633	14	73616124	0.0457887	6807	0.133857	Glioma || id:ieu-a-1013	2.7e-09	0.00316849	462346	ukb-b-5779	Alcohol intake frequency. || id:ukb-b-5779	1
rs262240	T	C	-0.017207	0.00290421	0.468553	0.543	3	68413184	0.0438247	6802	0.946648	Glioma || id:ieu-a-1013	1.4e-08	0.00303483	462346	ukb-b-5779	Alcohol intake frequency. || id:ukb-b-5779	1
rs28622224	T	C	-0.0186203	-0.0228372	0.280364	0.728	4	55092626	0.048673	6809	0.638497	Glioma || id:ieu-a-1013	3.2e-08	0.00336834	462346	ukb-b-5779	Alcohol intake frequency. || id:ukb-b-5779	1
rs28787109	A	G	0.0178107	-0.026155	0.40423	0.616	1	51413205	0.0445007	6786	0.556395	Glioma || id:ieu-a-1013	7.7e-09	0.00308461	462346	ukb-b-5779	Alcohol intake frequency. || id:ukb-b-5779	1
rs34440851	T	C	-0.0226831	0.128857	0.157151	0.811	8	87216600	0.0598769	6794	0.0312241	Glioma || id:ieu-a-1013	4.6e-08	0.00415058	462346	ukb-b-5779	Alcohol intake frequency. || id:ukb-b-5779	1
rs34631026	T	C	-0.0169128	-0.0169554	0.446061	0.603	16	6181851	0.0442853	6805	0.701557	Glioma || id:ieu-a-1013	2.9e-08	0.00304832	462346	ukb-b-5779	Alcohol intake frequency. || id:ukb-b-5779	1
rs35105141	T	C	0.026345	-0.0584576	0.401541	0.624	16	30060655	0.0455837	6801	0.199316	Glioma || id:ieu-a-1013	1.4e-17	0.00308788	462346	ukb-b-5779	Alcohol intake frequency. || id:ukb-b-5779	1
rs4726481	T	G	0.0217614	-0.0382587	0.400576	0.573	7	141672604	0.0441393	6807	0.386049	Glioma || id:ieu-a-1013	2.3e-12	0.00310188	462346	ukb-b-5779	Alcohol intake frequency. || id:ukb-b-5779	1
rs4916723	C	A	0.0239479	-0.0178399	0.420617	0.56	5	87854395	0.0441728	6797	0.685728	Glioma || id:ieu-a-1013	1.1e-14	0.00309951	462346	ukb-b-5779	Alcohol intake frequency. || id:ukb-b-5779	1
rs5022348	T	C	0.0202641	0.0364284	0.40703	0.432	18	22639237	0.0442922	6808	0.410687	Glioma || id:ieu-a-1013	1.4e-08	0.00357005	462346	ukb-b-5779	Alcohol intake frequency. || id:ukb-b-5779	1
rs550942	T	C	0.022401	-0.0520304	0.823865	0.153	11	58394154	0.0595742	6804	0.382703	Glioma || id:ieu-a-1013	2e-08	0.00398884	462346	ukb-b-5779	Alcohol intake frequency. || id:ukb-b-5779	1
rs58905411	A	G	-0.0266343	0.0566762	0.410052	0.563	12	54670398	0.0447854	6810	0.205644	Glioma || id:ieu-a-1013	5.1e-18	0.00307848	462346	ukb-b-5779	Alcohol intake frequency. || id:ukb-b-5779	1
rs62097995	A	T	0.0200024	0.0387408	0.423591	0.557	18	50907127	0.0441238	6775	0.380249	Glioma || id:ieu-a-1013	6.9e-11	0.00306682	462346	ukb-b-5779	Alcohol intake frequency. || id:ukb-b-5779	1
rs72769229	T	A	-0.0231352	0.0246001	0.154942	0.853	2	2222451	0.0610343	6809	0.686943	Glioma || id:ieu-a-1013	3.4e-08	0.00419154	462346	ukb-b-5779	Alcohol intake frequency. || id:ukb-b-5779	1
rs7330939	T	C	-0.0213301	0.10517	0.720352	0.289	13	49983055	0.0479653	6783	0.0282195	Glioma || id:ieu-a-1013	3.7e-10	0.0034046	462346	ukb-b-5779	Alcohol intake frequency. || id:ukb-b-5779	1
rs7610856	A	C	-0.023864	0.0140989	0.429053	0.607	3	71595258	0.0446258	6804	0.751936	Glioma || id:ieu-a-1013	7.7e-15	0.00307022	462346	ukb-b-5779	Alcohol intake frequency. || id:ukb-b-5779	1
rs780094	C	T	-0.0509938	-0.0736465	0.615206	0.368	2	27741237	0.0460995	6803	0.109972	Glioma || id:ieu-a-1013	1.3e-60	0.00310506	462346	ukb-b-5779	Alcohol intake frequency. || id:ukb-b-5779	1
rs8614	A	C	0.0247806	-0.075942	0.182509	0.834	17	27588806	0.0577122	6807	0.188007	Glioma || id:ieu-a-1013	2.7e-10	0.00392537	462346	ukb-b-5779	Alcohol intake frequency. || id:ukb-b-5779	1
rs9349379	G	A	-0.0193455	-0.0164637	0.405493	0.574	6	12903957	0.0448338	6788	0.713007	Glioma || id:ieu-a-1013	3.5e-10	0.00308215	462346	ukb-b-5779	Alcohol intake frequency. || id:ukb-b-5779	1
rs9648478	A	G	0.0168603	-0.0485997	0.510245	0.509	7	39331323	0.044217	6798	0.271384	Glioma || id:ieu-a-1013	2.6e-08	0.00302891	462346	ukb-b-5779	Alcohol intake frequency. || id:ukb-b-5779	1
